# Supplementary material for: Variola virus genome sequenced from an eighteenth-century museum specimen supports the recent origin of smallpox
Source: Philos Trans R Soc Lond B Biol Sci. 2020 Oct 5;375(1812):20190572. doi: 10.1098/rstb.2019.0572 (PMC7702794; doi:10.1098/rstb.2019.0572)
Supplement: BEAST configuration excluding samples from the Czech national museum [file rstb20190572supp4.xml]

<?xml version="1.0" encoding="UTF-8" standalone="no"?><beast beautitemplate='Standard' beautistatus='' namespace="beast.core:beast.evolution.alignment:beast.evolution.tree.coalescent:beast.core.util:beast.evolution.nuc:beast.evolution.operators:beast.evolution.sitemodel:beast.evolution.substitutionmodel:beast.evolution.likelihood" required="BEAST v2.5.2:bModelTest v1.1.2:BEASTLabs v1.8.2" version="2.5">
        
    <data id="2020-04-08_46strains_ownAnalysis_EXC_czech_outgroups" name="alignment">
                                
        <sequence id="seq_BK010317.1_VD21_Lithuania_1654" taxon="BK010317.1_VD21_Lithuania_1654" totalcount="4" value="taaattaataatacataagttttaatacattaatattatattatactattttatttagtgtctagaaaaaaatgtgtgacccacgactgtatgaaactctagagggtaaaaaaaatcaatcgctttatagagaccatcagaaaga---------------------------------------------------------------------ggtttaatattttttgtgagacca---------------------------------------------------------------------tcgaagagagaaagag---------------------------------------------------------------------ataaaactttttacgactccgtcagaaaga------------------------------------------------------------------------------------------------------------------------------------------------------------------------------------------------------------------------------------------------------------------------------------ggtttaatattttttgtgagaccatcga----------agagagaaagagatagttagtctatatatttttcttagtgcaaaagtcaatgttttaaaatatatggacaagaatttgtctgtataaaaacttgtgagaaattttgtacc-aaaaaaacgcgaacagtatcccctacatggattttactagatcatttatataccaaaaaatattatacgatctacgttttattatatgattttaacgtgtaaattataaacattattttatgatatacaattgtttggtaacctagttgggacataggggatgttgataagctcgagagtatatgttgttgaacgttattgtttaagaaatagttgatgcatcagaatgg-------------------------------------------------------------------------------------------------------------------------------------------------------------------------------------------------------------------------------------------------------tttgcatttattg---------------------gagacgtaacaatgcactacattgtttcctcgtctatctatatgttttg-------------------ataagttataacacgtttcaatctc--------tagttttatttttttgtacg--------------------------------tcacatcttcatccagtagacgacatagaatacatgtgcaatctttgcc-----acaatccatagctattttggtgctaattattcctatattatatttcacgaaaaatgatgaaggcaa--tcattcctcata--------------------agataataaaaagt---------------------------------------------------------------------gtattgagagtgagtgagcatgaaaaagatttagtatttagcagtgcggatatgatccaagagggtgaaatagtcgttctcgttcagaatcttttgcagcataagtagtatgtcgatatacttatcgttgaagactcttccagagacgatagctaattgagtacaaagtccaatgattgcacaaagttctttggcggttttcatggagtcatttctgatgaaacatttaatgatctccacgcaattgtctatattgtcccacggaagtgaatccgagaactccttcaactcgctaccaaagagctccattgcatcagttctgaaagagatgagaagcctgtaaagagaccctgcgctttctctatgggtccatctatgagaaacccacaggatgtattcagtcagacaatgtctgacgtctgccacggtattcagggagtccttagtagcatggcaatgacagggactgaactgggcacaagaagaggccattgtgaaggtagacgaaggttaacctgatggttaacctgtagccgtctgtgctaatagagggctttaatttccattttttaatggggttgtggatgaggaatgagagtgtcttatctcgtccttggtttacatggatcagtgtgagaaaaaatatcttgtatattattaactaaactaacaaccttggtttccaatccatgtttaaaaatgacctatatgtttttattaattttatttatatcgttaaaatgtatcgtatataatagttttctaacgtggagtacagaattttcggttaatgagttcatggtaaagggcgaatgaatgcctgcctgtattataatatacataagttaatagtttttatcatatttttctaatactatataaaaatatcattatgtataatcattactgtcgctatcattattgtgtttgtgtagttctgttctatcatctaca------tcactgtcactgtcactctcgctatatcttctaaaattacaaacaactggatattcgataacagcatttgtgtagtttttgtcttttatagtatatacgttattgtcaaaatctaaacaaatattggcataatacctatctataagattaggatccatgttcgagcatactagcatatttgtaacttcgtcgtaaagcgttaaatcaatagaataaaccattttgtggtgcaactttttacgaactagttgtatgagtttatcgtttacataagccattaacggctttaacagatgatctgagtaatatacctctgttatacatttaatgttcacggtcttagtatttttagatatcaattgtaatttacacccatattctactcccttgtgtaacgtta-gacattctaaatctatagtattatctattacaacgtaaaacacattcaatattgtattgttatattattagtttatattactgaattaataatataaaattcccaatcttgttataaacacacactgagaaacagcataaacacaaaatccatcaaaaatgtcgatgaaatatctgatgttg---ttcgctgctatgataattagatcattcgccaatagtggtaacgctatcgaaacgacattgccagaaattacaaacactacaacagatattccagctatcagattatgcggtccagagggaaatggatattgttttcacggtatctgtatccacgctagagatattgacggtatgtattgtagatgctctcatggttatacaggcattagatgtcagcatgtagtattagtagactatcaacgttcagaaaaaccaaacactacaacgtcatatatcacatctcccggtattgtgcttgtattattagtaggcattattatgtgttgtctattatttgtttataggttcactcgaagaactaataaattacctctacaagatatggttgtgccataatttttataaatttttttatgagtatttttatgagtatttttacaaaaaatgtataaagtgtatgtcttatgtatatttataaaaatgctaaatgtgatgtatctatgtta-tttgtatttatctaaacaatacctctacctctagatattatacaaaaattttttatttcagtatattaaagtaaaatctagttaccttgaaaataaatacagtgggtggttctgtatcaccagtaagaacataatagtcgaatacagtatccgattgagattttgcatacaatactagtctagaaagaaatttgtaatcatcttctgtgacgggagtccatatatctgtatcatcgtctagtttatcagtgtcccatgctatattcctgttatcatcattagttaatgaaaataactctcgtgcttcagaaaagtcaaatattgtatccatacatacatctccaaaactatcacttatacnnnnnnnnnnnncgatacctatacctagatggttatttactaacagacattttccagatctattgactataactcctatagtttccacatcaaccaagtaatgattatctattgttatataacaataacataactcttttccatttttatcagtatgtatatctatatcaacgtcgccgtagtgaatagtagtcattgatctattatatgaaacggatatgtctagaacggcaattgtcttacgtccagttaacactttcgttgatttaaagtctagagtctttgcaaacataatatccttatccgactttatatttcctgtagggtggtataattttattttgcctccacatatcggtgtttccaaatatattactagacaatattccatatagttattagttaagggtacccaattagaacacgtatgcttattatcatcattcggatcgtatttcataaaagttattgtactatcaatgtcaacacattctacattttttaatcgtctatatagtatttttctgatattttctataatatcagaattgtcttccatcggaagttgtatactatcggaatcagttacatgtttaaataattctctgatgtcattccttatacaatcaaattcattattaaacagtttaatagtctgtagacctttatcgttgtaaatatccattgtcttattagttacgcttatttttatgtgttttatgttgatttattatattttataagaatgattgtttgacaaatcacgagaactattaagacatatattattagaggtatatattataaaaaagtttttgattacgatgttataagaggaaaaaggacacattaacatcatacatcaattaactacatttttataacatcgtaatcaaaagaattgcaattttgatgtataacaactgtcaatgaattatggaattgtatattacacattatacggtatgttggtaacgacaaataccgattggtaattgtttaccggtgtaatagaatttatatatctattacaccggccaagtatgcataataataagttgtgggcagtatcatccacatatttataatttaggactttgtattcagtatttttggaatcat-aaaaaaagttttaccattttaaaatttaaaaagtatttaca-ttttttcactgtttagtcgcggatatggaatttgatcctaccaaaatcaatatatcatctatagatcatgtaacaatattacaatacatagatgaaccaaatgatataagactaacagtatgcattatccaaaatattaataacattacatattatatcaatatcacaaaaataaatccacatttggctaatcaatttcgggcttgg-aaaaaacgtatcgctggaagggactatatgactaacttatctagagatacaggaatacaacaattaaaccttactgaaactatacgtaactgtc-aaaaaaatagaaacatatatggtctatatatacactacaatttagttattaatgtggttattgattggataaccgatgtgattgttcaatcaatattaagagggttggtaaattggtacatagataataatacctatactccaaatacacccaataatacaacaaccatttctgagttgaatatcatcaaaatactggataaatacgaggacgtatataaagtaagtaaagaaaaagaatgtggaatttgctatgaagttgtctactcaaaacgattagaaaacgatagatactttggtttattggattcgtgtaatcatatattttgcataacatgtatcaatatatggcatagaacacgaagagaaactggtgcgtcggataattgtcctatatgtcgtacccgttttagaaacataacaatgagtaagttctataagctagttaactaataaataaaaagtttaatttgttgacgacatatatcgttatttttctcgtatgaaagattaatttgattctaatataatcttcagtattggatgaatcttaattcaaattaattccattagattatatcataaataaaaatagtagcacgtgctacttcagccaaatattcttttttgaaacgccatttagcgtagtgaggacacaagtgaacctataatgagcaaatttattagtatcggttacatgaaggactttacgtagagtggtgattccaccatctgtggtacgaatggtttcatcttctttgatgccatcacccagatgttctataaacttggtatactcgtccgatttcatatcctttgccaaccaatacatatagctaaacttaggcatatgttccacacatcctgaacaataaaattctccagatgatgttacaatgtctagatttggacatttggtttcaaccgcgttaacatatgagtgaacacagccatacatgaaagcgatgagaaataggattctcatcttgccaaaatatcactagaaaaaatttatttatcaattttaaaggtataaaaatacttattgttgtcctcgtttgtca--atcatgttaatgtctttaagataaggtaggcaaatgtttatagtattaagaattgggcaaccataagacatgacacaaagaccctttttgtatgtataagtgtagaaattataacatc--------------cataggtgtccaatcgggatctcaccatcatcgagatgattgatggcatct---ccccctttcttttttagtagatatttcatcgtgtaagaatcaatattaatatttctaaagtatccgtgtatagcctctttatttaccacagctccatatgccaacatgcattccactagatggatatcgatatcgtcgaatgtcatatactcaattagtatatgttggaggacatccgagttcattgttttcaatatcaaagagatggtttccttatcatttctccatagtggtacaatactacacattattccgtgtggctttccattttccaaaaacaatttgaccaaatctaaatttacatctttattgtatctataatcactatttagataatcagccataattcctcgagtgcaacgtgttagatcgtctatatatgaataagcagtgttatctattcctttcattaacaatttaacgatgtctatatctatatgagatgacttaatataatattgaagagctgtacaatagtttttatctatagaagacggcttgattccgtgattaattagacatttaacaacttccggacgcacatatgctctcgtatccgactctgaatacagatgagagataatatacaaatgcaatacggtaccgcaattttgtggttgataatcatcatacgtgtatccatactcgtcatcctcataaagaacattgcagccattttctatgaacaaatcaataatttcaggaacaggatcatctgtcattacataattttctataactgaacgatggttttcacatttaacactcaagtcaaatccatgttctaccaacacctttattaagtcaacgtttacatttttggatttcatatagttgaatatattaaagttatttatgttgctaaatccagtggcttctagtaaagccatcgctatatccttattaacgttaacatgtctactatttgtgtattcttctaatggggtaaaatgtctccaatttttgtgtaatggattagtgccactgtctagtagtagtttgacgacctcgacattattacaatgctcattaaaaaggtatgcgtgtaaagcattattcttgaattggttcctggtatcattaggatctctgtctttcaacatctgtttaagttcatcgagagctacctcctcattttccagatagttaaacattttgactgaatagaagtgaatgagctactgtgaactctgtacacccacacaactaatgttattaaatatcattttttgaatatatttataccatgtcaaaaacttgttcaattattaataaaaataatttagtgtttaaattttaccagttccagattttacacctccattaaccccactttttacaccacaggacgatcctccccacatttcaccgccaccagatgtataagttttagatcctttattactaccatcatgtccatggataaagacactccacatgccgccactacctcctttagaagacatattaataagacttaagacaagtttaacaataaaattaatcacgagtaccctactaccaacctacactattatatgattatagtttctatttttacagtaccttgactaaagtctttagtcacacaatactaccaacc-tacactattatatgattatagtttctatttttataggaacacgtacgagaaaatcaaatgtctaagttctaacggtagtgttgata------------------------------------------------------------------------aacgattgttatccacggatacctcatttatcatgttgtctattttcttactttgttctattaacttattagcgttgtatattatttgattataaaacttatattgctgtttagtccactctataaatatcggattattcacatatcgtttctttgtaggtttatttaacttgtacatcactgtaagcatgtccgtaccatttattttaatttgacacatatcagtaatttctttttcgcattcggttatatattctatataagatgaatacgtatcacatgtgtacttatagtttactaatatgaagtacctgatacacatttctattaacgatttattatatatgtatacgtagtagcgacgttttatgttctcaactgtactctttatacattctatggttggtaatctactcagaatacattccaatatctgaatgtataatttcgctatttcgggaatacatccatatgcaagtataatacaaataccaata------cacgtataatcacactttgttgctatattaatatctacaccattatcgactaaccattctactagtatggtattatgataataaacacaataataaagtatgctacgtccacgcgtatctattttatttatatcgtcgatatacggcttacaaagttttaatatagataacacatcttcatcatgattattgtgaacgcagacagggaataatggcatataatatttattgtattattatcttctacgacatcaactccatttttcaaaatatactcaactactttaggatctactttgtgtatattaataaaaatattcatttacgtgcttatatctatctatataatactgcgccttcatctatcatacatttgataatattagtacgcgctataccatgtgaaatgtatctcgtcaataggtcttggatagaatatttgtatcgtttaatactcgtatatattataacgcaccatattaaacaatactaaaatatctttagacccacaaccatctaataatcgatcaattatataattatcaatggg------atttttattcttataccgtatacgtaaatagttatgtagaatattcatacgttcattattctaataattattgtcgtacatcgcacctaccaacgtaataatgaagtgtggtatatgatctataagtataatatagtatctcttttttcgtaagatattaaacagtttatcacatctagagataatttatctcgtgataatataataatagagtgcggttttacctattttatcatctat-----attaataatataatcctaatagtaatcgtcatcattgtacccacttgagaagttagtaac--tttttctattataatcttgtatccgtaagatacattactacacataggaattccctgatcgagcaatagtttaaatacatctacatttggatttgatgtagttgcgtatttctctacaatattaataccatttttgcaactatttatttctagaccttttgcgattagtaatctcaataattctacgtcaatattatcagattctatatattcgaatatatcaaagtcattgatatttttataattggtagaagacaataatgacaccacaacatcagttttgata---------ttcttatttttcttggtaacgtatacatttaatgaattttcattacgttctaccaatgattgtgcactgcaggcatcaaaagttttacaactatcataaagcatactatcctatccaaccattatggtattgatgctatagtatattttaattcatttcatttatgtgtatttggtacgagcagacagcatgagatcgtatgatttcagtaccgtagtgacagtactattagtttcaataagatcaatctctagatctatagaatcaaaacatgataggttagaagataatgaatatctgtaggcttcttgttgtactgtaacttctcgttttgttagatgtttgtatcatgctttaacattaatggtacaaattttatcctcgcgttgtgtatcatattcgtccctactataaaattgtatattcagattatcatgagatgtgtttacactaactgtatcaataaacggcacaccatttagtcataaccgtaatccaaaaatttttaaagtatatcttaacgaaagaagttgtatcatcgttaggatttggtaaattattatctacagtgtatggtactaaatcctcataagtgtatatatctagagtaatgtttaatttatcaaatggttcataatatggatcctcatgacaatttccgaagacgaaaatgagatatagacatggttactccttaaaaaaatacgaataatcgccttggctatttagtaagtgtcatttaacactatacttatattaatccatggactcataatctctatacgggattaacggatgttctatatacggggatgagtagttctcttctttaactttatactttttactaatcatatttagactgatgtatgggtaatagtgtttgaagagctcgttctcatcatcagaataaatcaatatctctgtttttttgttatacagatgtattacagcctcatatattacgtaatagaacgtgtcatctaccttattaactttcaccgcatagttgtttgcaaatacggttaatcctttgacctcgtcgatttccgaccaatctgggcgtataatgaatctgaactttaatttcttgtaatcattcgaaataatttttagtttgcatccgtagttatctcctctatgcaactgtaaatttctcaacgcgatatctccattaataatgatgtcaaattcgtgttgtatacccatactgaattgatgaacgaacgaataccgacggcgttaatagtaatttactttttcatctttacatactcggtactagttttactatcataagtttataaattccacaagctactatggaatataccaaccatcttagtatagaacacatgtcttaaagttattaattaattacatattgttttatatatcgctacgaatttaaacagagaaatcagttaggaagaaaaaattatctgtcttcttcatcatcgtctattggataacgtctctgtattctacgatagagtgctactttaagatgagacatatccgtgttatcaaaaatatactccattaaaatgattattccggcagcgaacttgatattggatatatcacaacctttgttaatatctacgacaatagacagcagtcccatggttccataaacagtgagtttatctttctttgaagagatattttgtagagatcttataaaactgtcaaatgacatcgcatttatatctttagctaaatcgtatatgttaccatcgtaatatctaaccgcgtctatcttaaacgtttccatcgctttaaagacgtttccgatagatggtctcatttcatcagtcatactaagccaacaaatataatcgtgtataacatctttgatagaatcagactctaaagaaaacgaatcggctttattatacacattcatgataaacttaatgaaaaatgttttcgttgtttaagttggatgaatagtatgtcttaataattgttattattccactaattaacatttagtaattagtgcactctataaaaacgagaatgacataactaatcataactagttatcaaagtgtctaggatgcgtaatttttcatatggtatagatcctgtaagcgttgtctgtattctggagctattttctctatcgcattagtgagttcagaatatgttataaatttaaatcgaataacgaacataactttagtaaagtcgtctatattaactcttttattttccagccatcgtaata-ccatgtttaagatagtatattttctagttacactatggtctcatcgttgtttagaatatcacatactgaatctacatcaaattttagaaattggtctgtgttacgtatctcttctatattattgttgatgtattgtcgtagaaaactattacgtagaccattttctttataaaacgaatatatagtataccaattatcttttccgataatatatttacacacataatccattctctcaatcactacatctttaagtttttcgttgttaagatatttggctaaattatataattctattagatcattaacagaatcagtatatatttttctagatccaaagacgaactctttggcgtcctctataatattcccagaaaagatattttcgtgttttagtttatcgagatctaatctgttcatatacgtatccatgattgcgcggtacgttatgatagccgcataaaataaaatccattttcatttttaaccaatactatctcctctattcataattgagattgatgtaatactttgttactttgaacgtaaaaacagtacacggatccgtatctccaacaagcatgtagtaatcaaatttggtgttgttaaacttcgcaatattcattaatttagatagaaatttatactcatcatctgttttaggaatccatgtattattaccactttccaacttatcattatcccaggctatgtttcgtccatcatcattgcgcagagtgaataattcttctgtatccggcagttcaaatatatgatccatgcatagatcggcaaagctatcgtagatgtgatttttcctaaatcgagtataaaactcgtttactagcaaacactttcctgatttattgaccaagacacatatggtttctaaatctatcaagtggtggggatccatagttatgacgcagtaacatagattattaccttcttgactgtcgctaatatctatatatttattgttatcgtattggattctgcatatagatggcttgtatgtcaaagatatagaacacataaccaatttatagtcgcgctttacattctcgaatctaaagttaagagatttagaaaacattatatcctcggatgatgttatcactgtttctggagtaggatatattaaagtctttacagatttcatccgattcaaataaatcactaaataatatcccacattgtcatctgttagagtagtatcattaaatctattatattttatgaaagatatattactgctcacctctatatttcgtacatttttaaactgtttgtataatatctctctgatacaatcagatatatctattgtgtcggtagacgataccgttacatttgaattaatggtgttccattttacaacttttaacaagttgaccaatttatttctaatagtatcaaactctccatgattaaatattttaatagtatccattttatatcactacggacacaaagtagctaacataaaccattgtataatttttatgttttatgtttattagcgtacacattttggaagttccggttgccatgtatttcctggagagcaagtagatgatgaggaaccagatagtttatatccgtacttgcacgtaaagtctacattgtcattatacgaatatgatcttttaaacccgctagacaagtatccgtttaatattgtaggatgtggacatttaacaatctgacacgtgggtggattagaccattctcctcctgaacacaggacaccagagttaccaatcaacgaatatccactattgcaactataagttacaacgcttccatcggtataaaaatcattatatccgttatgtcttccgttggatatagatggaggtaattggcatttaacagattcgcaaataggtgccttgggattccataccatagatccagtagatcctaattcacaatacgatttatattcaccgatcaaataatatccgctattacaagagtacgttatactagagccaaagtctactccgccaatatcaagatggccattatcgatatctcgaggcgacgggcatctccgtttaatacattgattaaagagtgtccatccagtacctgtacatttagcatatataggtcccattttttgctttctgtatccaggtagacatagatattctatagtgtctcctatgttgtaattagcattagcatcagtctccacactattcttaaatttcatattaatgggtcgtgacggaatagtacagcatgatagaacgcatcctattcccaacaatgtcaggaacgtcactctctccaccttcatatttatttatccgtaaaaatgttatcctggacattgtgccaataataaaaaagcccatatatgttcgctattgtagaaattgtttttcatagttgctcaaaaacgatggcggtgacttatgagtcacgttacactttggagtctcatctttagtaaacatatcataatattcgatattacgagttgacacattgaacaaattccaagtatttgattttggataatattcgtattttgcatctgctataattaagatataatcgccacaagaacacgcgaacatctttcctacatggttaaagtacatgtacaattctatccatttgtcttccttaactatatatttgtatagataattacgagtctcgtgtgtaattccagtaattgcatagatgttaccatcgtactctacagcataaactatactataatgtctaggcatgggagacttttttatccaacaatttttagtgaaacattccacatcgtttaatattacatatttttcatacgtggtataaactccgcccattacatatatatcatcatttacgaataccgacgcgtctgaatatctaggagtaattaagtttggatgtcttatccatttcaaagtgtagcgttttaaatattctgctacacctgttgaaatagaaaattttaatcctcctattacatataactttccatcattaacacacgtactaacttttgattttaacgacgacatattagtaactgttttcca------------------------------------ttttt-------------------------------------ttcgttttaagatctacccacggatacgaaataaacatgtctattgttaatcatgctgccaataatgtatagacaattatataaaacatttgcattatagaattgtctatctatctgtattaccgacgattgtccaatattctgttctaggagagtaatgggttattgtggatatataatcagagtttttaatgactactatattatgttttataccatttcgtgtcacaggctttgtagatttggatatagcattgcacatagtattagtcataaacttgggatgtaaaatgttgatgatatctacatcgtttggatttttatgtatccactttaataatatcatagctgtaacatcctcgtga-tttacgttgacgttttcgtgggataagatagttattagttcatcctttgataattttccaaattctggattggatgtcactgcagtaatattgttaattatttctaacattgacgcattatatagtttttacacatagatctacaacaggtggaatatcaattaatacggcagcaactagtatcatctctacattgtttacggtgatgtttatcttcttccagcgcatatagtctaatagcgattcaaacgcgtgatagtttataccattcaatataatcgcttcatcatttatatggtgtttctaaattcgtttaaaaaattatacggagacgccgtaataatttccccattgatagaaaatatcacgctttccattcttgaagtactataag-aattatagtataatgtaacgtttatatattcaatattttttat-aaaaaaatcatttcgacattaattcctttttaaatttccgtctatcatctatagaaacatattctatgaatttataaaatgcttttacgtgtcctatcgtaggcgatagaaccgctaaaaagcctatcgaatttctacaaaagaatctattatatggtatagggagagtataaaacattaaatgtccgtacttattaaagtattcagtagccaatcctaactctttcgaatacttattaatggctcttattctgtacgaatctatttttttgaacaacggacctagtggtatatcttgttctatgtatctaaaataatgtctgacaagatccgttagtttaatatccttagtcatcttgtctagaatggcgtatctaactgcgggtttaggctttagtttagtttctat------atctacatctatgtctttatccaacactaaaaatataatagctaatattttattacaatcatccggatattcttctacgatctcactaactaatgtttctttggttatactagtatagtcacgatcagacaaataaagaaaatcagatgattgatgaataatacatttaaatttatcatctgtaagatttttgagatatctcattaaaatattattagggtcagtactcattatcatatattggcagcagctattacttattttattttattttatttttctttatttta-----ttatttttcaccatatagatcaatcattagatcatcaaaatatgtttcaatcatcctaaagagtatggtaaatgacttttcccatctaatttctggacgttcaccaatgtctctagccactttggcactaatagcgatcattcgcttaacatcttctacattattaactggttgattcaatctatctagcaatggaccgtcggacagtgtcattctcatgttcttaatcaatgtacatacatcactgtcatctaccaattcatccaacaacataagctttttaaaatcatcattataataggatggatcgccatcatttctccaaagaatatatctaataagtagagtcctcatgcttagtaatttaactattttagttaacaacta-ttttttatgttaaatcaagtagaaccactatgttaatacttattcatattttagtttttaggattgataatcaacataaaaattaatacatcatcaattttgaaaatacttagtttccacgtagtcaatgaaacatttgagctcatcgtacagaacgttctcgtacaagacgtaactataaactggtttatatttgttcaagatagatacaaatccgataacttttttgacaaattctacgggatccactttaaaagtgtcataccgggttctttttattcttttaaacagatcaatggtgtgatgttgattaggtcttttacgaatttgatataaaatagcgttcacatatcctccataatggtcaatcgccatttgttcgtatgtcataaattctttaattatatggcactgtgtattatttagttcatccttgttcatcattaggaatctatccaatatggcaattatactagaactataagtgtgttgtaaacacatattgatgtgtctgtttatacaattaatgatatttggatccatgctactaccttcgggtaaaattggagaatcgtataccatttctagtactttaggttcattgttatccattgtagaggatgacatgctcgaatcatacaaaaatatattatttttatgttattttgtt--aaaaataatcatcgaatactttgtaagatactccttcatgaacataatcagttacaaaacgtttatatgaag-taaagtatctacgatttttacaaaagtccggatgcataagtacaaagtacgcgataaacggaataataatagatttatctagtttatctttttctatcgctttcatagttagatacatagtctcggaagtcggattatgtaacatcaacttcgataaaattactgggttatttagtcttacgcattcactcatacatgtattaccgttaactacagagtctacactaaaatgattaaacaatagatagtctaccattgtttcgtattcagatagtacagcgtagtacatggcatcttcacaaattatatcattgtctaatagatatttgatgcatcttatggatcccacttcgacagccatcttaaaatcggtagaatcatattgctttcctttatcattaataatttctagaatatcatctctatcataaaagatacaaatattaactgtttgatccgtaataacattactagttgataacaatttgttaataagatgtgctgggctcaatgtcttaataagaagtgtaagaggactatctccaaatttgttttgtttattaacatccgttgatggaagtaaaagatttataatgtctacattcttgactgttttagagcatacaatatggagaggtgtatttccatcatgatctggttttgaggggctaattcctagtttcatcatccatgagattgtagaagctttgggattgtctgacataagatgtctatgaatatgatttttgccaaatttatctactatcctggcttcaaatccaatggacattatttttttaaacactctttctgaaggatcggtagacgccaacaacggaccacatccttcttcatcaaccgagttgttaatcttggctccatactgtaccaataaatttattctctctatgacttcatcatctgttcccgaaagataatatagaggcgttttatgctgtttatcgcacacgtttggatctgcgccgtgcgtcaatagcatcgcaactattctattattattaattttagaagctatatgtaatggataatttccatcatcatccgtctcatttggagagtatcctctatgaagaagttcttcgacaaatcgttcatctagtcctttaattccacaatacgcatgtagaatgtgataatttccagaaggttcaatagcttgtagcatattcctaaatacatctaaatttttactattatatttggtataaagagatagataatactcggccgacataa---tgttgtccattgtagtataaaaattaatatttctatt------------tctactataatttactctctataacaaatgtcataacttagttcttttatgtcaagaaggcactggtttagttcatctatgaatgtcacaccataactaccacgcataccatacttagagttatgataaagatatttatccttagggtgcaggtaatggggattaatctttgttggatcagtctctaagttaacacatgtcacacaggatccatttatagttatatcacatgatgatttatggtgaattgattccggaagatcgctattgtattttgtggttccacaattcatttccatacatgttattatcacactgatattatgatgaactttatccagtcgctgggttgtaaacaacataacagatagtttattatctttaccaactccctctgccgccgcaacgaatctctgatccgtatccatgatggtcatgtttatttctagcccgtatccagttaacactatgttagcatttctatcgatatagctttcactcatataacactcaccaataatagtagaattaatgtcgtaatttacaccaatagtaagttcggcggcaaagtaccaatacctgtaatcttgtcgaggaggacatatagtattcttgtattctaccgaatacccaagagatgcaatacaaaatagtaagactaatttgtaaaccatcttacttaaaatatgtaacaatagtacgatgaatgagtaataagaaatatgaaatctatcttatatacacataattattctatcaattttaccaattagttagtgtttaataaaaatatgggaatctaattaatttttccttacacaatcgacgtacatgagtctgagttccttgtttttgctaattatttcatccaatttattatttttgacgatgtcaagatcttttgtataggagtcagacttgtattcaacatgcttttctataatca-ttttagctatttcggcatcatccaatagtacattttccagattagcagaatagatattaatgtcgtatttgaacagagcctgtaacatctcaatgtctttattatctatagccaatttaatgtccggaatgaagagaaggaaattattggtgtttgacggcgtcatatagtcgagcaaaagaatcatcatatccacgtgtccatttttatagtggtgtgaatacaactaaggagaatagccagatcaaaagtagatggtatttctg-aaagaaagtatgatataatacttacatcattaagcatgacggtatgataaaatgaagttttccatccagttttcccatagaacataagtctccaatttttcttaaaacagttttaccgtttgcatgttaccactatcaaccacataatacaatacagtgttcccttgtcattaaattgtgaatcatccagtccactgaatagcaaaatttttactattttggtatcttccaatgtggctgcctaatgtaatggaaattcattctctagaaga-ttttttaatgctccagcgttcaacaacgtacatactagacgcatgttattatcagctattgcataatacaaggcactatgtccatggacatccgccttaaatgtatctttactagagagaaagcttttcagctgcttagacttccgagtattaattcgtaacagatccatgtctgaaacgagacgctaattagtgtataat-tttgtcatactgctccagaattaataatatctctaatagatttgattagtagttatatggctatcgcaaaacaacatatacacatttaataaaaataatattcattaaggagattcagattccgccgtatccataaacaatattaaggagattctaccttacccataaacaatataaatccagtaatatcatgtctaatgatgaacacaaatggtgtattaaattccagttcttcaggagatgatctcaccgtagctaccatgatagtagatgcctccgctacagttccttgttcgttgacatctatctttgcattctgaaacattttataaatatataatgggtccctagtcatatgtttaaacgacgcattatctggattaaacatactaggagccatcatttcggctatcgacttaatatccctcttattttcgatagaaaatctagggagtttaagattgtacactttattccctaattgagacgaccaatagtctaattttgcagccatgatagaatctgtgaaatgggtcatattatcacctattgccagatacatactaatattagcatccttatacggaaggcgcaccatatcatattcttcgtcatcgattgtgattgtatttccttgtaatttagtaactacgctcatcatgggaaccgttttcgtgccgtacttattagtaaaactagtattgtgtgttttagtgatatcaaatggatattgccacgtacctttaaaatatatagtattaatgattgcccatagagtattattgtcgagcatagtagaatctactacattagacatacctgatctacgttctactatggaattaattttattaaccgcatctcgtctaaagtttaatctatataggccaaatctatgatattgttgataatacgacggtttaatacacacagtattatctacgaaactttgataagttagattagtgtacgtatatttagatgtttttagcttagctaatcctgatattaattctgtaaatgctggacccagatctatttttctcaaatccatagtcttcaataattctactttagtattacctgatgcaggcaatagcgacataaacatagaaaacgaatagccaaacggcgagaagacaatattatcatccttattcccatcttgaatatttttatacgctaatataccggcattggtaaatccttgcaggcgataggtgaacgctatacacgctaacgatagtatcaataacacaatcatgattttatggtattaatattttaccttattttttatatttggtataaaaattattgatgtctacacatccttttgtaattgacatctatatatccttttgtataatcaattctaatcactttaacttttacagttttccctaccagtttatccctatatttaaaatatctattcatatgcatctgagtactctctaccaagatagcttcagagtgaggatagtcaaaaagatcaacatatagaacataaccattctcgtatactttgccctttaatacatcacccacattgggcaacgaataacaaaatacaagcatcttgttaacgggctcgtaaattgggataaaaattatgtttttattattttatatctatttaatatctattcaatatttacaatatatgtaatcattatccagattgaacatacagtttgcacttgccatgattcgttatataactattaatattaacagttcgtttaatgatcatattatttttatgttttattaataattgtaaaacatacaattaaatcaatatagaggaagggacggatactgtcttttgtgagatatagttatggcgactaaatcagattatgaggatgctgttttttactttgtggatgatgatgaaatatgtagtcgtgactccatcatcgatctaatagatgaatatatcacgtggagaaatcatgttatagtgtttaacaaagatattaccagttgtggaagactctacaaggaattgatgaagttcgatgatgctgctatacgatactatggtattgataaaattaatgagattgtcgaggctatgagtgaaggagaccactacatcaatcttacagaagttcatgatcaggaaagtctattcgctaccataggaatatgtgctaaaatcactgaacattggggatacaaaaagatttcagaatctagattccaatcattgggaaacattacagatctaatgaccgacgataatataaacatcttgatactttttctag-aaaaaaaattgaattgatgatatagggttctttataatgcattcgtattctatatccggtgttaaaaaaattatcctatcatgtatttgagagtcttatatgtagcaaacatgatagctgtgataccaataagctttagatattcacgcgtgctaatgttggggatggtattatctggcggtgaaatgtccgttatataatctataaaacaatcatcgcatatagtatgcgatagtagagtaaacatttttatagtttctactggattcatacatcgtttacccaattcggttatgaatgaaattgtcgccaatcttacacccaaccccttgttatccattagtatagtattaacttcgttatttatgtcataaactgtaaatgattctgtagatgccatatcatacatgatattcatgtccctattataatcattattaactttatcacaatacatgttgataatatctatatatgatctagtttttgtgggcaattgtctatacaagtcgtctaaacgttgtttactcatatagtattgaacagccatcattacatggtcccgttccgttgatagataatcgagtatgttagtggacttgttaaatctatataccatattttctggaagtggatatacatagttgtgatcatcattattgctagccttatcttc------------------------------------tatatcttctatatcttctatatca---------------------------------------------------------------------------------------------------tctatatc---------------------------------------------------------------------------------------------------------------------------------------------------------------------------------------------------------------------------------------------------------------------atnnntatcatctatatcatctacataatctacgatattattacacataaacatcggcaacatactattgtacattatctaagtccggttgatccaaacccttgatctcctctatctgtactatctagagattgtacttctttcagttctggataatatatacgttgatagattagctgagctattctatcccccgtatttacattaaatgtatattttccattattaataagaatgactcctatatttcccctataatcttcgtctattacaccgcctcctatatcaatgccttttagggacagaccagacctaggagctattctaccatagcagaacttaggcatggacatactaatatctgtcttaattaattgtctttctcctggagggatagtataatcataagcgctatataaatcatatccggcggcgtacggtgattgtctagtaggagatttagctctgttagtttccttaacaaatctaactggtgagttaatattcatgttgaacataaaactaatattttatttcaaaattatttaccatcccatatattccatgaataagtgcgatgattgtacacttctatagtatctattacgaaccacgataaaatcctcatatcaatagcagtttattatccattattatcaattctggattatccc-ttgataaatagtatcatctattagagaccatgtattgctgtatttgcaataaaattcagcatttctaccaaccaagaataaccttctaccgaacactaacgcgcatgatttataatgaggataataagttgacggtccaaactgccactgatcatgattgggtagcaaatattctgtagttgtatccgtttcagaatgtcctcctattacgtacataacattgtttatggatgccattgctggattacatctaggtttcaaaagacttggcatattaacccaagcagcattcccgtggaaccaacgctcaacagatgtgggatttggtagacctcctactacgtataatttattgttagcgggtatcccgctagcatacagtttggggctattcatcggaggaattggaatccaattgtttgatatataatttaccgctatagcattgttatgtattttattgttcatccatcaccg--gagatatactacttctccaacatgtgtacttgtacacatatggaatatatctataatttgatccatgttcataggatactttatgaatggatacctgtattatttgcgtggttgtttatcacaatgaaatattttggtacagtctaatatccattttacattatttatacctctgggtgaaagataatttgacctgattacatttttgataaggagtagcaaatttcctaatttatttcttctcttcatataccacttaatgacaaaatcaactacataatcttcgtctggaacatttaactcattgctttctagaataagtttcaagataaataatcaaaattgtctatgatatcctcttccagttccaaaaagtgtttggcaataaagtctttagtatgacataagagattggatagtccgtattctatacccattatgtaacactcgacacaatattcctttctaaaatctcgtagtataaagtttatacaagtgtagatgataaattctacagacgttaatatagacacgcgtaataaattgatgacgtcatgtctattatgtatacctttccagtatatgagtaaataactatagaagttaaactgtgaatgtcaaggtctaggcaaaccctcgtaacttgatctttattttttgtgtatttttgacgtaaatgtgtgcgaaaatacggagataactttttcaatattgtagaattgactattatattgcctccatagcattaataattgttttgaatttcttagtcatagacaatgctaatatattcttacagtacatagtattgacaaatatcggcatttatgtttctttaaaagtcaacatctaaagaaaaatgattgtcttcttgagacataactcccattttttggtattcacccacacgtttttcgaaaaaattagttttaccttctaatgatatattttccatgaaatcgaatggattggtaacattataaatttttttaaatcccaattcagaaatcaatctatctgcgacaaattctatatatgttttcatcatttcacaattcattcctataagtttaactggaagagccacagtaagaaattcttgttcaatagagaccgcgtctgttataatagatcttactgtttcttcactcggtggatacaataaatgtttaaacatcaaacatgcgaaatcgcagtgtagaccctcgtctctactaattaattcgttggaaaacgtgagtccgggcattaggccacgctttttaagccaaaatatggacgcaaatgatccagaaaagaaaattccttctactgccgcaaaggcaataagtctttctccataaccggcgctgtcatgtatccacttttgagcccaatcggccttcttttttacacaaggcattgtctctatagcattaaagagatagtttttttcattactatctttaacatatgtatcaatcaaaagactatacatttccgaatgaatgttttcaatggccatttgaaatccgtagaaacatctagcctcggtaatctgtacttctgtacaaaatcgttctgctaaattttcattcactattccgtcactggctgcaaaaaacgccaatacatgttttataaaatatttttcgtctggtgttagtttattccaatcattgatatctttagatatatccacttcttccactgtccaaaatgatgcctctgcctttttatacatattccagatgtcatgatattgaattggaaaaataacaaatctatttggattttttgcaaggattggttccataactaaattaacaatagtagtaa-ttttttttcagttatcatctatatgactgtatttggatcttttgtacatcgctattatcgcaatcactacaataattataattattattgatagcattgttattagcactatcataattaaattattgatattcatgggtgcggaataatcgttattatcatcattatcattttgtaattgtgacatcatactagataaatcgtttgcgcgattgttgtgggaagcgggcatggaggatgaattatcgttattattatttaaagcctcccattcggattcacaaatatgacgcgcgttcaacattttatggaaactataattttgtgaaaacaggtaacaagaaaactcgtcatcgttatttttaacgatagtaaaccgattaaacgtcgcgctaatttctaacgctagcgactctattggatatggatttccagatatatatcttttcagctcccctacgtatctataatcatctgtgggaaatggaaggtatttccatctatctagtgttcctaatatcatatgtagtggtgtaatagaaccattaagcgcgaaagattttatttcacatcgtattttaacttcgcaataatttctggttagataacacactctaccagtcaagtcaataatattagcctttacagatatattcatagtagttgtgacaatgactccatcttttagatgcgatactcctttatatgagccagaatcttcgtacctcaaactcgatatattcaaacaagttaatgagatattaacgcgttttatgaacgatgatatgtatccagaagttctatcctccgtggctaacgctataaccttattattatagtaccaaagagtgtgattaatgtgtgacacatcagcgcatgtacatatttgtacattattgtctacgtcgtattcgacacatccacatacagccaacaaatataaaatgataaatgctctaatggtgttcgtacccatcttaatgcggcttaataaatgtttcgatttcaatttattgtaaaaaagaatcggttttatactgttcgagattctcattgattatattctcatctatcatctccacacagtcaaatccgtggttagcatatacctcatcaaccgataatagactatcggactcttctatcgttataactcgagaatatttaatttggtcattcttaatcaagtcaattatcttatttttaacaaatgtgagtattttactcattttttataaaaaacttttagaaatatacagactctatcgcgtgtctatatcttctttttatatccaatgtatttatatctgatttttcttcatttattatatataatggtccaaattctatacgtgttgcttcatccagatcattaaggttcttataatcgcaatatccttctccttcctcttctatatcgtccttcttaaacttattcttagcgtcacagaatcgaccacagcaggatcccatgacgagcgtcatattaaactaattcattttcaataatatac-taattagtaacgactattaaaataaatattcttcataaccggtaagaatagtaaaaagactaaatcttcacattgtaactattcagtagtgtttacataaatgagatgagaagatattctctattttggtggaggattatatgatataattcgtggataatcattcttaagacacatttcttcattcgtaaatcttttcacgttaaatgagtgtccatattttgcaatttcttcataggatggcggtgtacgtggacggtgctgttcctgttcttgttgtggtctccgactttcgtgtttgcgtttagatccctccattatcgcgattgcatagatgaggtactattttataccttgtaattaaatttttttat------------taattaaacgtataaaaacgttccgtatctgtatttaagagccagatttcgtctaatagaacaaatagctacagtaaaaataactagaataatcgctacacccactagaaaccacggatcgtaatacggcaatcggttttcgataataggtggaacgtatattttatttaaggacttaagaattgtctgtaaaccacaatttgctcccgccgatcctgtattaactatctgtaaaagcatatgttggccgggcggagccgaacattctccgatattcaatttttgtatatctataatgttattaacctccgcatacgcattacagttcttttctagcttggatacggcactaggtacatcatttagatctattcctatttcctcagcgatagctcttctatccttttccggaagcaatgaaatcacttcaataaatgattcaaccatgagtgtgaaactaagtctagtattactcatgcatttgttagttattcggagcgcgcaatttttaaactgtcctataacctctcctatatgaatagcacaagtgacattagtagggatagaatgttgagctaatttttgtaaataactatctataaaaagattatacaaagttttaaactctttagtttctgccatttatccagtctgagaaaatgtccctcataataaatttttccaagaaactaattgggtgaagaatggaaacctttaatctatatttatcacagtctgttttggtacacatgatgaattcttctaatgctgtactaaatttgatatctttttcgatttctggatatgtttttaataaagtatgaacaaagaaatggaaatcgtaataccagttatgttcaactttgaaattgttttttattttcttgttaatgattccagccacttgggaaaagtcaaagtcgtttaatgccgatttaatacgttcattaaaaacaaactttttatcctttagatgaattattattggttcattggaatcaaaaagtaagatattatcgggtttaagatctgcgtgtaaaaagttgtcgcaacagggtagttcgtagattttaatgtataacagagccatctgtaaaaagataaactttatgtattgtaccaaagatttaaatcctaatttaatagctaacttggtatctactttatctgccgaatacagtgctaggggaaaaattataatatttcctctttcgtattcgtagttagttcgcttttcatgttcgaaaaagtgaaacatgcggttaaaatagtttataacattaatattactgttaataactgccggataaaagtgggatagtaatttcacgaatttgatactgtcctttctctcgttaaacgcctttagaaaaactttagaagaatatctcaatgagagttcctgaccgtccatagtttgtatcaataatagtaacatattaagaacccgtttatacagtgtatgtaaaaatgttaatttatagtttaatcccatggccaatgcacacacgattaattttttttcgtctccctttagattgttgtatagaaattttggtaccgtgaactccgccgtagtttccatgggactatataattttgtggcctcgaatacaaattttactacatagttatctattttaaagactataccatatcctcctgtagatatgtgataaaaatcgtcgtttataggataaaatcgtttatctttttgttggaaaaatgatgaattaatgtaatcattctcttctatctttagtagtgtttccctattaaaattcttaaaataatttaacaatctaactgacggagcccaattttggtgtaaatctaattgtgacattatgttgttaaaatataaacagtctcctaatataacagtatcagataatctatgtggagacatccattgatattcaggggatgaatcattggcaacacccatttattgtacaaaaagccccaatttacaaataaaagtccaggtttgatagagacaaactattaactatcgtgtctctgtttttaacacctccacagtttttaatttctttggtaataaaattattcactatatcagtatcttctttatctaccagagattttactaacttgataaccttggctgtctcattcaatagggtagtgatatttgtatgagtgatattgatatctttttgaattgtttcttttagaagtgattctttgatggtgttagcatacaaattacaataatgcaaaaactcagttaacatacaggaattatagtaagccaattccaattgctgtccgtattgtattagagtatcgatatgagcaatggtgtccttgcgtttttctgatagaatgcgagcagcgattttggcgttatcatttgatgatatgtttggaatgacgaatcctgtttctactaactttttggtaggacaaagtgaaacaatcaagaagatagcttctcctcctatttgtagaagaaattgaactcctctagatgatctactgacgatagtatctccttgacagatattggtccgaattacagaagtacctggaatgtaaagccctgaaaccccctcattttttaagcagattgttgccgtaaatcctgcactatgtccaagatagagagctcctttggtgaatccatctctatgtttcagtttaaccaagaaacagtcagctggtctaaaatttccatctctatctaatacagcatccaacttgatgtcaggaactatgaccggtttaatgttatatgtaacattgagtaaatccttaagttcataatcatcactgtcatcagttatgtacgatccaaacaatgtttctaccgacatagtggatacgaagatactatccatcagaatgtttccctgattagtattttctatatagctattcttctttaaacgattttccaaatcagtaactatgttcatttttttaggagtatgacgcctagccagcatggaagagaattttctagatcctctcttcaacatctttaatctcaatgggatgcaaaaccccatggtgtaacaactaacgataaaaataatattgtttttcactttttataattttaccatttgactcatgacttcattaatatctttatacgagctacgaatatataattctttataactgaactgagatatatacactggatctatggtttccataattgagtaaataaatgctctgcaataactaatggcaaatgtataaaacaacaaaattatactagagttgttaaagttaatattttctattagttgttccaataaattatttgttgtgactgtgttcaagtcataaatcattttgatactatccaataaacagtctttaagttctggaatattatcatcccattgtaaagcccctaattcgactatcgaataccctgctctggtagccgtttcaatatcgacggacgtcaatactgtaataaaggtggtagtattgtcatcatcatgatacacaacaggaatatggtcgttagtaggtacggtgactttacacaacgcgatatataactttccttttgtgccatttttaacgtagttgggacgtcctgcagggtattgttttgaagaaatgatatcgagaacagatttgatacgatatttgttggatttctgattattcactataatataatctagacagatagatgattcgataaatagagaagatatatcgttggtaggataatacatccccattccagtattcttggatactctattgatgacactagttaagaacatgtcttcaattctagaaaacgaaaacatcctacacggactcattaaaacttctagcgctcctgattgtgtctcaaatgcctcatacaatgatttcaaggatgtcatagattctttaacccacgatttaatattgcgtttagcatctattttttttattaaatcgaatggtcggctctctggtttgctaccccaatgataacaatagtcttgtaaagataaaccgcaagaaaatttatacgcatccatccaaataactctcgcaccatcagatgatatcagtatattattatagattttccatccacaattattgggccagtatactgttagcaacggtatatcgaatagattactcatgtaacctactagaatgatagttcgtgtactagtcataatatctttaatccaatctaagaaatttaaaattagatcttttacactgttaaagttaacaaaggtattacccgggtacgtggatatcatatatggcattggtccattatcagtaatagctccataaactgatacggcgatggtttttatatgtgtttgatctaacgaggaagaaattcgcgcccataattcatctctagatatgtatttaatatcaaacggtaacacatcaatttcgggacgcgtatatgtttctaaattcttaatccaaatataatgatgacctatatgccctattatcatactgtcaactatagtacacttagagaacttacgatacatctgtttcctataatcgttaaattttacaaatctataacatgctaaaccttttgacgacaaccattcattaatttctgatatggaatctgtattctcgatacagtatcgttttaaagccagtgctatatctccctgttcgtgagaacgctttcgtataatatcaatcaacggataatctgaggtttttggagaataatatgactcatgatctatttcgtccataaacaatctagacataggaattggaggcgatgatcttaattttgtgcaatgagtagttaatcctataacttctaatcttgtaatattcatcatcgacataatactatctatgttatcatcgtatattagtataccatgaccttcttcatttcgtgccaaaatgatatacagtcttaaatagttacgcaatatctcaatagtttcataattgttagctgttttcattaagatttgtaccctgtttaacatgatg--gc-ttctatacgtctttattttctattttttaa-tttttttaaatttttaacgatttactgtggctagatacccaatctctctcaaatatttttttagcctcgcttacaagctgtttatctatactattaaaactaacaaatccgtgattttggtaatgggttccgtcgaaatttgccgacgtgatatgaacatattcatcgtcgactatcaacaattttgtattattctgaatagtgaaaaccttcacagatagatcattttgaacacacaacgcatctagacttctggcggttgccatagaatatacgtcgttcttatcccaattaccaactaaaagtctgatcttaactcctctattaatggctgcttctataatggagttgtaaatgtcgggccaatagtagctattaccatcgacacgtgtagtgggaactattgccaaatgttcaatatctatactagttttagctgacctaagtttatcaataactacatcggtatctagatctctagaatatcccaataggtgttccggagaatcagtaaagaacactccacctataggattcttaatatgatacgcagtgctaactggcagacaacaagccgaagagtataaattcaaccatgaattttttacgctattaaaggctttaaaagtatcaaatcttctacgaagatctgtggccagtggtggataatcagaatatacacctaacgttttaattgtatgtatagatcctccagtaaatgacgcgtttcctacataacatctttcatcatctgatacccaaaaacatccaagtagtagtcctacgttattttttttatcaatattaacggttataaaatttatatccgggcagtgactttgtagctctcccagatttcttttccctcgttcatctagcaaaactattattttaatccctttttcagatgcctcttttagtttatcaaaaataagcgctcccctagtcgtactcagaggattacaacaaaaagatgctatgtatatatatttcttagctagagtgataatttcgttaaaacattcaaatgttgtcaaatgatcggatctaaaatccatattttctggtagtgtttctaccagtctacattttgctcccgcaggtgctgatgtaaatggccacatttagttaacaaaaaaaatttacatatcctgttccatcaacgattctagaacgtcatcggttatatcgctaaaatcttcatcaaagtcgacatcacaacctagctcagtcaatatattaagaagttccgtgatattatcttcatcgatttctatatccatatcggatgtagataattgactgattattgagttaaaatcagtactaattcccaacccttcagaatatactttgtgtttcatggtaatatcggtagcgtatttaagttggtagatttttcaattatgtatcaatatagcaacagtagttcttgctcctccttaattctagcatcttcttcattattttcttctacatacataagcatgtccaatacgttagacagcacaccgatgatggcggccgccacagacacgaatatgactagactgatgaccatttaaaaaaacactctagctttcacttaaactgtatcgatcattcttttagcacatgtataatataaaaacattattctatttcgaatttaggcttccaaaaatttttcatccgtaaaccgataataatatatatagacttgttaatagttggaataaataaattaatgcttaaactatcatcatctccacgattagagatacaatatttacattctttttgctgtttcgaaactttatcaatacacgttaatacaaacccaggaaggagatattgaaactgaggctgttgaaaatgaaacggtgaatacaatagttcagataatgtaaaatcgtgattccgtattctgatgatattagaactactaatggatgtcaatggtatgtatctaggagtatctattttaacaaagcatctatttgctaatatacaattatccttttgattaattgttattttattcatattcttaaaaggtttcatatttatcaattcttctacattaaaaatttccatttttaatttatgtagcccgcaatactcctcattacgtttcattttttgtctataatatccattttgtttatctcagtacatagattatccaattgagaagcgcatttagtagttttgtacattttaagtttattgacgaatcgtcgaaaactagttatagttaacattttattatttgataccctgatattaatacccctaccgttactattatttataactgatgtaacccacgtaacattagaattaattatcgatagtaatgcattcacgcttccaaaattgtctattataaactcaccaataatttttttattgcatgttttcatattcattaggattatcaaatctttaatcttattacgattgtatgcgttaatattacaagacgtcattctaaaagacggaggatctccatcaaatgccagacaatcacgtacaaagtacatggaaataggttttgttctattgcgcatcatagattcatatagaacacccgtagaaatactaatttgttttactctataaaatactaatgcatctatttcatcgttttgtataacgtctttccaagtggcaaattccaaatttttttcattgatagtaccaaattcttctatctctttaactatttgcatagataggtaattacagtgatgcctacatgccgttttttgaaactgaatagatgcatctaaaagcgatgctacgctagtcacgatcaccactttcatatttagaatatatgtatgtaaaaatatagtagaatttcattttgtttttttctatgctataaatgaattctcattttgcatctgcccatactccgttttatatcaataccaaagaaggaagatatctggttctaaaagctgttaaagtatgcgatgttagaactgtagaattcgaaggaagtaaagcttcctgcgtactcaaagtagataaaccctcatcgcccgcgtgcgagagaagaccttcgtcaccgtccagatgcgagagaatgaataacccaggaaaacaagttccgtttatgaggacggacatgctacaaaatatgttcgcggctaatcgcgataatgtagcttctagacttttgtcctaaaatactattatatctttttcgatattaataaatccgtgtcgcccgtgttttttatctctttcagtatgtgaatagataggtattttatctctattcatcatcgaatttaagagatccgataaacattgtttgtatgctccagatgtcagcatctgatacaacaatatatgtgcacataaacctctggcacttatttcgtgtaccttccccttatcactaaggagaatagtatttgagaaatatgtatacatgatattatcatgaattagatatacagaatttgtaacactctcgaaatcacacgatgtgtctgcgttaagatctaatatatcactcgataacacattttcatctagatacactagacattttttaaagctaaaatagtctttagtagtaacagtaactacgcgattattttcatcgatgatgcatttcatcggcatattattacgcttaccatcaaagactataccatgtgtatatctaacgtattctagcatagttgccatacgcgcattaaacttttcaggatctttggatagatcttccaatctatctatttgagaaaacatttttatcatgttcaatagttgaaacgtcggatccactatatagatattatctataaagattttaggaactacgttcatggtatcctggcgaatattaaaactatcaatgatatgattatcgttttcatcttttatcaccatatagtttctaagatatgggattttacttaatataatattatttcccgtaataaattttattagaaatgccaaatctataagaaaagtcctagaattagtctgaagaatatctatatcaccgtaccgtatatttggattaattagatatagagaatatgatccgtaacatatacaacttttattatggcgtctaagatattcttccatcaacttattaacatttttgactagggaagatacattatgacgtcccatcacttttgccttgtctattactgcaacgttcatagaatttagcatatctcttgccaattcttccattgatgttacattataagaaattttagatgaaattacatttggagctttaatagtaagaactcctaatatgtccgtgtatgtggtcactaatacagattgtagttctataatcgtaaataatttacctatattatatgtttgagtctgtttagaaaagtagctaagtatacgatcttttatttctgatgcagatgtatcaacatcggaaaaaaatctttttttattcttttttactaaagatacaaatatgtctttgttaaaaacagttattttctgaatatttctagtttgtaattttaacatatgatattcattcacactaggtaatctacctaaataggtttctataatctttaatgtaatattaggaagagtattatgatcaggattcctattcattttaaggatttaaaactctgattattgtctaatatggtctcaacgcaaactttttcacagagcgatagagtttttgataactcgtttttcttaagaaatataaaactactgtctccagagcttgctctatcttttattttatctaattcgatacaaactcctgatactggttcagaaagtaattcattaattttcagtcctttatagaagatatttaatatagataatacaaaattttcagtttttgatatcgatctgattgatcctagaactagatatattaataacgtgctcattaggcagtttatggcagcttgataattagatatagtatattccagttcatatttattagataccgcattgcccagattttgatattctatgaattcctctgaaaataaatccaaaataactagacattctattttttgtggattagtgtactctcttccctctatcatgttcacaactggtgtccacgatgataaatatctagagggaatataatatagtccataggatgccaatctagcaatgtcgaataactgtaattttattcttcgctcttcattatgaattgattcttgaggtataaacctaacacaaattatattattagacttttcgtatgtaatgtctttcatgttataagtttttaatcctggaatagaatctattttaatgaggcttttaaacgcagagttctccaacaagtcaaaacataatactctgttggttttcttatatacaatattacgattttcttctttgaatggaataggtttttgaattagtttataattacaacataataaataaggaagtgtgcaaatagtacgcggaaaaaacataatagctcccctgttttcatccatggttttaagtaaatgatcactggcttctttagtcaatggatattcgaacattaaccgttttatcatcattggacaaaatccatatttcttaatgtaaagagtgatcaaatcattatgtttattgtaccatcttgttgtaaatgtgtatttggttatcggatctgctcctttttctattaaagtatcgatgtcgatctcgtctaagaattcaactatatcgacatatttcatttgtatacacataaccattactaacgtagaatgtataggaagagatgtaacgggaacagggtttgttgattcgcaaactattctaatacataattcttctgttaatacgtcttgcacgtaatctattatagatgccaagatatctatataattattttgtaagatgatgttaactatgtgatctatataagtagtgtaataatttatgtatttcgatatatgttccaactctgtctttgtgatgtctagtttcgtaatatctatagcatcctcaaaaaatatattcgcatatattcccaagtcttcagttctatcttctaaaaaatcttcaacgtatggaatataataatctattttacctcttctgatatcattaatgatatagtttttgacactatcttctgtcaattgattcttattcactatatctaagaaacggatagcgtccctaggacgaactactgccattaatatctctattatagcttctggatataattcatctattataccagaattaatgggaactattccgtatttatctaacatagttttaagaaagtcagaatctaagacctgatgttcatatattggttcatacatgaaatgatctctattgatgatagtgactatttcgttctctgaaaattggtaactcattctatatatgctttccttgttgatgaaggataggatatactcaatagaatttgtaccaacaaactgttctcttatgaatcgtatatcatcatctgaaataatcatgtaaggcatacatttaacaataagagacttgtctcctgttatcaatatactattcttgtgataatttatgtgtgaggcaaatttgtccacgttctttaattttgttatagtagatatcaaatccaatggagctacagttcttggcttaaacagatatagtttttctggaacaaattctacaacattattataaaggactttgggtagataagtgggatgaaatcctattttaattaatgcaatagccttgtcctcgtgcagatatccaaacgcttttgtgatagtatggcattcattgtctaaaaacgctctacgaatatctgtgacagatatcatctttagagaatactagtcgcgttaatagtactaaaatttgtatttttaatctatctcaat-aaaaaattaatatttatgatttaatgtataactttactaactgttattgataactagaatcagaatctaatgatgacgtaaccaagaagtttatctacagccaatttagctgcattatttttagcatctcgtttagattttccatcggccttatcgaatactctcccgtcgatgtctacacaggcataaaatgtaggagagttactaggccccactgattcaatacgaaaagaccaatctctcttagttatttggcagtactcattaataatggtgacagggttagcatttttccaatcaataatttttttagccggaataacatcatcaaaagacttatgatcctctctcattgatttttcgcgggatacatcatctattatgacgtcagccatagtcatagccatagcatccggcttatccgcctcagttgtcataaaccaacgaggaggaatatcgtcggagctgtacaccatagcactacgttgaagatcgtacagagctttattaacttctcgcttctccatattaagttgtctagttagttgtacagcagtaactccttcaagtccaatgtttttaatagcctcgcatacaatctctgcgtcagaacgctcgtcaatatagatcttagacatttttagagagaactaccgcaactagtaataaaactaatctattttatcatttttttattcatcatcttctggtggttcatcgttcctatcgaatgtgactctgattaacccatcatctataggtgatgctggttctggagattctggaggagatggattattatctggaagaatctctgttatttccttgttttcatgtatcgattgcgttgtaacattaagattgcgaaatgctctaaatttgggaggcttgaagtgttgtttgcaatctctacacgcgtgtctaactaatggaggttcatcagcggctctagtttgaatcatcatcggtgtagtattcctacttttacagttaggacacggtgtattgtatttctcgttgagaacgttaaagtaatcattgtaactcacatcctttattttatctatattgtattctactcctttcttaatgcattttataccgaataagagatagcgaaggaattctttttcggtaccgctagtacccttaatcatgtcacatagtgttttatattccaaatttgtggcaatggacggtttatttctatacgatagtttgtttctagaatcctttgagtattctataccaatattattctttgattcgaatttagtttcttcgatattggattttgtattacctatattcttgatgtagtactttgatgatttttccatggcccattctattaagtcttccaagttggcatcatccacatattgtgatagtaattctcggatattagtagcggctaccgccattgatgtttgttcattggatgagtaactactaatgtatacattttccatttataacacgtatgtattaactttgttcatttatattttttcattattatgttgatattaacaaaagtgaatatatatatgttaataattgtattgtggttatatggctacaatttcataatgagtggaagtcagtgtccgatgatcaatgacgatagctttactctgaaaagaaagtatcaaatcgatagtgtagagtcgacaatgaaaatggataagaagaggacaaagtttcaaaatagagccaaaatggtaaaagaaataaatcagacaataagagcagcacaaactcattacgagacattgaaactaggatacataaaatttaagaaaatgattaggactactactctagaagatataacaacatctattccaaatattcagaaaatttataaactattctcggacatttcagccattggcaaagtatcacagaatccgagtaaaatggcatatgctttactgctttacatgttccccaatttgtttggagatgaccatagattcattctttatagaatgtttccaatgagtaaaatcaaacacaagatcttctctcctttcaaacttaatcttattagaatattagtggaagaaagattctataataatgaatgcagatctaataaatggagaataattggaacacaagttgataaaatgttaatagctgaatctgataaatatacaatagatgcaaggtatcgcctaagacctatatatagaatcaagggaaaatctgaagaagataccctcttcatcaaacagatggtagaccaatgtgtgacatcccaggaattggtggaaaaagtgttgaagatactgtttagagatttgttcaagagtggagaatacaaagcgtacagatacgatgatgatgtagaaaatggattcattggattggataaactaaaattaaacattgttcatgatatagttgaaccatgtatgcctgttcgtaggccagtggctaagatactgtgtaaagaaatggtaaataaatactttgagaatccgctgcatattattggtaagaatcttcaagagtgcattgactttgttagtgaataggcatttcatctttctccaatactaattcaaattgttaaattaataatggatatagtataaatagttattagaataagagtgtagtatcatagataagtatttactttcttctataaaatggattttattcgtagaaagtatcttatatacacagtagaaaataatatagattttttaaaggatgatacattaagtaaagtaaacaattttaccctcaatcatgtactagctctcaagtatctagttagcaattttcctcaacacgttattactaaggatgtattagctaataccaatttttttgttttcatacatatggtacgatgttgtaaagtgtacgaagcggttttacgacacgcatttgatgcacccacgttgtacgttaaagcattgactaagaattatttatcgtttagtaacgcaatacaatcgtacaaggaaacagtgcataaactaacacaagatgaaaaatttttagaggtagccgaatacatggaagaattaggagaacttataggggtaaattatgacttagttcttaatccattatttcacggaggggaacccatcaaagatatggaaatcatttttttaaaattgtttaagaaaacagactttaaagttgttaaaaaattaagtgttataagattacttatttgggcttacctaagcaagaaagatacaggtatagagtttgcggataatgatagacaagatatatatactctatttcaacacactggtagaatagtccatagcaatctaacagaaacgtttagagattatatctttcccggagataagactagctattgggtgtggttaaacgaaagtatagctaatgatgcagatatcgttcttaatagacccgccattaccatgtatgataaaattcttagttatatatactctgagataaaacagggacgtgttaataaaaacatgcttaagttagtttatatctttgagcctgaaaaagatatcagagaacttctgctagaaatcatatatgatattcctggagatatcctatctattattgatgcaaaaaacgacgattggaaaaaatattttattagtttttacaaagctaattttattaacggtaatacatttattagcgatagaacgtttaacgaggatttattcagagttgttgttcaaatagatcctgaatattttgataatgaacgaattatgtctttattctctacgagtgctgtggaaattaaacgatttgatgagttagatattaataacagttatatatctaatataatttatgaggtgaacgatatcacattagatacaatggatgatatgaagaagtgccaaatctttaacgaggatacatcgtattatgttaaggaatacaatacatacctgtttttgaacgagacggatcccatggtcatagagaacggaatactaaagaaactgtcatctataaaatccaagagtagacgactgaacttgtttagcaaaaacattttaaaatattatttagacggacaattggctcgtctaggtcttgtgttagatgattataaaggagacttgttagttaaaatgataaaccatctcaagtttgtggaggatgtatcagcattcgttagattttctacagataaaaaccctagtgttcttccatcgctaatcaaaactattttagctagttataatatttccatcattgtcctatttcaaaagtttttaagagataatctatattatgtagaaaaattcttggataaaagcatccatctaaccaagacggataagaaatatatacttcaattgataaggcacggcagatcatagaacaaaccaaatatattattaataatttgtatatacatagatataattatcacatattaaaattcacacatttttgataaatgggaactactgcaacaatttagactcccaccaaattaatgaataaagagaatacagaaatgattttggaaaaattgttgatcatatagttatgtatattagtgacgaatcaagagatgaaaataatcctgaatatattgattttcgtaacagatacggagactatagatctctcattataaaaagtgatcacgggtttgtaaagatcatgcagagaaaagttctcc-aaaaacacaacaaatgataatcaaacacatttacgaacaatatcttatttcggtatctgaagtac-tattaaaacctatgatatccatgggtgacataattacatataacggatgtaaagacaataaatggatgctagaacaactctctaccctaaactttaacaatctccacgtatggaactcatgtagcataggtaatgtaacgcgtatattttataca--ttttttagttatctgatgaaagataaactagatatataaataatcccattctaatactttaacatgatgtattacatgcatcttattagaatattaacctaactaaaagacataatataaaaacttattacatagttgataaaaagcggtaggctataaatattatggcagcagtcgttccgcgttttgatgacgtgtacaaaaatgcacagcgaagaattctagatcaagaaacattttttagtagaggtctaggtagaccgttaatgaagaacacatatttgtttgataattacgcgtatggatggataccagaaacggcaatttggagtagtcgatacgcaaacctagatgcaagtgactattatcccatttcgttgggattacttaaaaagtttaagtttctcatgtctctatataaaggtcctattccagtatacgaagaaaaagtaaatactgaattcatagccaatggatcgttctctggtagatacgtatcatatcttcgaaagttttctgctcttccaacaaacgagtttattagttttttgttactgacttccattccaatctataatatcttgttctggtttaaaaatactcagtttgatattactaaacacacattattcagatacgtctatacagataatgccaaacacctggcgttggctaggtatatgcatcaaacaggagactataagcctttgtttagtcgtctcaaagagaattatatatttaccggtcccgttccaataggtatcaaagatatagatcaccctaatcttagtagagcaagaagtccatccgactatgagacattagctaatattagtactatattgtactttaccaagtatgatccggtattaatgtttttattgttttacgtacctgggtattcaattactacaaaaattactccagcagtagagtatctaatggataaactgaaactaacaaagaacgatgtacaactgttgtgaatattttatgcttcgtaaaatgtaggtcttgaaccaaacattctttcaaagaatgagatacataaaactttattatccaatagattgactatttcggacgtcaatcgtttaaagtaaacttcgtaaaatattctttgatcactaccgagtttaaaacttctatcgataattgtttcatatgttttaatatttacaagttttttggtccatggtacattagccggacaaatatatgcaaaataatatcgttctccaagttctatagtctctggattatttttattatattcagtaaccaaatacatattagggttatctgcggatttataatttaagtgatgcattcgactcaacataaataattctagaggagacgatctactatcaaattcggatcgtaaatctgtttctaaagaacggagaatatctatacatacctgattagaattcatccgtccttcagacaacatctcagacagtctggtcttgtatatcttaatcatattcttatgaaacttggaaacatctcttctagtttcactagtacctttattaattctctcaggtacagattttgaattcgatgatgccgagtatttcatcgttgtatatttcttcttcgattgcataatcagattcttatataccgcctcaaactctattttaaaattattaaacaatactctactattaatcagtcgttctaattcctttgctatttctatggacttatctacatcttgactgtctatctctgtaaacacggagtcggtatctccgtacacgctacgaaaacgaaatctgtaatctataggcaacgatgttttcacaatcggattaatatctctatcgtccatataaaatggattacttaatggattggcaaaccgtaacataccgttagataactctgctccatttagtaccgattctagatacaagatcattctacgtcctatggatgtgcaactcttagccgaagcgtatgagtatagagcactatttctaaatcccatcagaccatatactgagttggctatgatcttgtacgtatactgcatggaatcatagatggccttttcagttgaactggtagcctgttttagcatctttttatatctggctctctctgccaaaaatgttcttaatagtctaggaatggttccttctattgatctatcgaaaattgctatttcagagatgaggttaggtagtctaggttcacaatgaaccgtaatatatctaggcggtggatatttctgaagcaagagctgattatttatttcttcttccaatctattgctactaacaacgacaccgactaatgtttccggagatagatttccaaagatacacacattaggatacagactgttataatcaaagattaatacattattactaaacattttttgttttggagcaaataccttaccgccttcataaggaaacttttgttttgtttctgatctaactaagatagttttagtttccaacaatagctttaacagtggacccttgatgactgtactcgctttatattcgaataccatggattgaggaagcacatatgttgacgcacccgcgtctgtttttgtttctactccataatactcccacaaatactgacacaagcaagcatcatgaatacagtatctagccatatctaaagctatgtttagattataatccttatacatctgtgctagatcaacgtcatcctttccgaacgataatttatacgtatcatttgttaaagtgggacatgatagtacaactttgaatccattttcccaaatatctttatgaattactttacatataatatcatcaaccgtcacataattacctgtggttaaaacctttgcaaatacagcggctttgcctttagcgtccgtagtatcgtcaccgatgaacgtcatttctctaactcctctatttaatactttacccatgcaactaaacgcgttcttggatatagaatccaatttgtacgaatccaatttttcagatttttgaatgaatgaatacagatcaaaaaatatagttccattattgttattaacgtgaaacgtagtattggccatgccacctacccccttgtgactagactgatttctctcataaatacagagatgtacagcttcctttttgtctggagatctaaagataatcttctctccggttaataattctagacgattagtaatatatctcagatcaaagttatgtccgttaaaggtaacaatatagtcgaacgttagttccaacaattgtttagctatttgtagcaaaactatttcagaacacagaactagttctctctcataatccatttccatcagtgactgtatcctcaaacatcctctatcgacggcttcttgtatttcctgttccgttaacatctcttcattaataagcgtaaacaataatcgtttaccacttaaatcgatataacagtaacttgtatgagagattgggttaataaatacagaaggaaacttcttatcgaagtgacactctatatctagaaataagtacgatcttgggatatcgaatctaggtatttctttagcgaaacagttacgtggatcgccacaatgataacatccattgttaatctttgtcaaatattgatcgtccaacgaataacatccgtctggagatatcccgttagaaatataaaaccaactaatattgagaaattcatccatagtggcgttttgtatgttgcgtttctttggctcttctattaaccacatatctgcgacggagcattttctatctttaatatctagattataacttattgtctcgtcaatgtctatagttctcatctttcccattggcctcgcattaaatggaggaggagccaatgactgatatatttcgtctgtcactacgtaataaaagtaatgaggaaatcgtataaatactgtctcgccatttcgacatctggatttcagatataaaaatctgttttcaccatgactttcgaaccaattaatacaccgaacatccatttctagaatttagaaatatattttcatttaaatgaatcccaaacattggggaagagccgcttggaccattatttttatagtactttcacaagcgggtttagacggcaacatagaagcgtgtaaacgaaaactatatactatagtcagcactcttccatgtcctgcctgcagacgacacgcaactatcgctatagaggacaataatattatgtctagcaatgatctaaattatatttattattttttcatcagattatttaacaatttggcatctgatcccaaatacgcaatcgatgtgtcaaaggttaaacctttataaacttaacccattataaaacttatgattagttacgactgaaataaccgcatgattattttttggtataattctacacggcatagtttctgtaactatgaattctacccccgttacatttgtataatctttaacaaacagcaagggctcgtcaaatacgtaaaactcattacttacgatagaaatagatcccttatcacacttaaaataaaaaatatccttatcctttaccaccaaataaaattctgattggtcgatgtgaatgtattcacttaacaattccacaaatttatttattaactccgaggcacatacatcgtcggtattttttatgacaaactttactcttccagcatccgtttctaaaaaaatattaacgagttccatttatatcatccaatattattgaaatgacgttgatggacagatgatacaaataagaaggtacaatacctttgtctaccatctcctccaattcatgctctattttgtcattaactttaatgtgtgaaaacagtacgccacatgcttccataacagtgtgtaacacttttaatacgaaatgtctgatggcggcataattgtccaaaactgccaatctataatagatggtggccacaatatattctatgatggtattgaagaagataacaaccttggcatattgatcatttagtacggacatggtatcaacagatagcttgaatgaaagagactcagtaatcggaataagtgttttctcgatagagtgtccgtataccaacatgtctgatattttgatgtatttcatcaaattgtttagttttctctttttatcctcattaaacagcatttctgtcaatggaccccaacatctttgaccgattaagttttgattgattcttccatgtaaggcgtatctagtcagatcgtataatctagccaacaatccatcgtcggtgtttaggtcacatcgtatactttttaattctctatagaagagagacacacacctggaacaattacagacagtaatttctttattatctacagatgtaagatacttgaagacattcctatgatgatgtagaatttttgataacactgtattgatggtatctgttaccataataccttttatggcggacagtgtcagagcacaggatttccaatcttttgcaattttcagtaccattatctttgttttgatatctatattagacagcatggtgcgtctgacaacacagggattaagacgaaaagatgaaatgattctatctacatcttcaatagataccttgctattttttctggcattatctatatgtgagagaatatcctctagagaatcagtatcctttttgatgatagtggatctcaatgacatgggacgtctaaaccttcttattctatcacctgtttgcatggtgatttgtctgctttcttttaacatgatgtaatctctaaattcattggcaaattgtctatatctaaaatcataatatgagatgtttacctctacaaatatctgttcgtccaatgttagagtatctacatcagtcttgtattccaaattaaacatggcaacggatttaattttatattcctctattaggtcctcgtcgacaataacagagtgcagataatcatttaatccgtcgtacatggttggaagatgcgcattaacaaaatctttaattgtcttgatgaaggtgggactatatctaacatcttgattaataaaatttataacattttccataggatactttgtaactagctttatacacatctcttcatctgtaagtttagacagaatatcgtgaacaggtggtatattatattcatcagatatacgaagaataatgttcaaatctagattgtttaatatattatatagatgtagtgtagctcctacaggaatatctttaactaagtcaattatttcatcaaccgttagatctattttaaagttaatcatataggcattgatttttaaaaggtatgtagccttgattacattctcattaattaaccattccaagtcactatgtgtaagaagattatattctatcataagcttgactacatttagtcccgacaccatcaaagaatttttatgatataaggaaacagcttttaggtactcatctactctacaagaattctgtagagccttaatgatatcggtgacgtttattattttaggaggaaagaacctaacattaagaatatcggaattaatagcttccagatacagtgattttggcaatagtccgtgtaatccataatccagtaacacgagctggtgcttgctagacaccttttcaatgtttaatttttttgaaataagctttgataaagccttccttgcaaattccggatacatgaacatgtcgccgacatgaatgagtattttttttcagtattttatatttttcttaacaagttctcaatacaccaatagatgatagaatatcacccaatgcgtccatgttgtctatttccaacaggtcgctatatccaccaatagaagttttcccaaaaaagattctaggaacagttctaccaccagtaatttgttcaaaatagtcgtgcaatttattttcgggtttaaattctttaatatcgacaatttcatacgctcctcttttgaaactaaacttatttagaatatccagtgcgtttctacaaaaaggacatgtaaacttgacaaaaattgtgactttgttattggtcaacctttgttgtacaaattcctcggccattttaatatttaagtgatataaaaactatctcgacttatttaactctttagtcgagatatatggacgcagatagctatatgataaccaactacagaaggcgaacgctataaaaaacataattacgacgagcatatttataaatatttttattcagcattacttgatatagtaatattaggcacagtcaaacattcaaccactctcgatacattaactctctcattttctttaacaaattctgcaatatcttcgtaaaaagattcttgaaactttttagaatatctatcgactttagatgaaatagcgttcgtcaacatactatgttttgtatacataaaggcgcccattttaacagtttctagtgacaaaatgctagcgatcctaggatcctttagaatcacatagattgacgattcgtctctcttagtaactctagtaaaataatcatacaatctagtacgcgaaataatattatccttgacttgaggagatctaaacaatctagttttgagaacatcgataagttcatcgggtatgacatacatactatctttaatagaactcttttcatccagttgaatggactcgtccttaaccaactgattaatgagatcttctattttatcattttccagatgatatgtatgtccattaaagttaaattgtgtagcgcttctttttagtctagcagccaatactttaacatcactaatatcaatatacaaaggagatgatttatcgacggtattaagaattcgtttttcaacatccgtcaaaaccaattcctttttgcctgtatcatccagtttgccattctttgtaaagaaattattttctactagactattaataagactgataaggattcctccataattgcacaatccaaacttttttacaaaactagactttacgagatctacaggaatgcgtacttcaggtttcttagcttgtgattttttcttttgtggacattttctagtgaccaactcatctaccatttcattgattttagcagtgaaataagctttcaatgcacgggcactgatactattaaaaacgagttgatcttcaaattccaccatttaagttcaccaaacaacttttaaatacaaatatatcaatagtagtagaataagaactataaaaaaaataataattaaccaataccaaccccaacaaccggtattattagttgatgtgacagttttctcatcacttagaacagatttaacaatttctataaagtctgtcaaatcatcttccggagaacccataaatacaccaaatatagcggcgtacaacttatccatttatacattgaatattggcttttctttatcactatcttcatcatattcatcatcgatatcaacaagtcccaaattacgagccaaatcttcttctacattttcagtcattgatacacgttcactatctccagagagtccgataacgttagccaccacttctctatcaatgattagtttcttaagtgcaaatgtaatttttgtttcagttccggatctatagaaaactacaggtgtgataattgccttggctaattgtctttctcttttactgagtgattctagttcaccttctatagatctgagaatggataattctccagtcgaaacatattctaccatggctccgtttaatttgttaatgaagatggattcatccttaaatgttttctctgtaatagtttccaccaaaagactatgcaaagaatttggaatgcgttccttgtgcttaatgtttccatagacagcttctagaagttgatacaacataggactagccgcggtaacttttatttttagaaagtatccatcacttctatcttgtttagatttatttttataaagtttagtctctccttccaacataataaaagtggaagtcatttgactagataaactatcagtaagttttatagagatagatgaacaattagcgtattgagaagcatttagtgtgacgtattcgatacattttgcattagatttactaatcgattttgcatactctataacacccgcacaagtctgtagagaatcgctagatgctgtaggtctcggtgaagtttcaactctctttttgattaccttactcatgattaaacctaaataattatactttgtaatataatgatatatattttcactttatctcatttgagaataaaaatgtttttgtttaaccgctgcatgatgtacagatttcggaatcacaaaccaccagtggttttattttatccttgtccaatgtgaattgaatgggagcggatgcgggtttcgtacgtagatagtacattcccgtttttagaccgagactccatccgtaaaaatgcatacttgttagtttggaataactcggatctgctatatggatattcatagattgactttgatcgatgaaggctcccctgtctgcagccatttttatgatcgtcttttgtggaatttcccaaatagttttataaactcgcttaatatcttctggaaggtttgtattctgaatggatccaccatctaccataatcctattcttgatctcatcattccataattttctctcggttaaaactctaaggagatgcggattaactacttgaaattctccagacaatactctccgagtgtaaatattactggtatacggttccacagactcattatttcccaaaatttgagcagttgatgcagtcggcataggtgccaccaataaactatttctaagaccgtatgttctgattttatcttttagaggttcccaattccaaagatccgacggtacaacattccaaagatcatattgtagaataccgttactggcgtacgatcctacatatgtatcgtatggtccttccttctcagctagttcacaactcgcctctaatgcaccgtaataaatggtttcgaagatcttcttatttagatcttgtgcttccaggctatcaaatggataatttaagagaataaacgcgtctgctaatccttgaacaccaataccgataggtctatgtctcttattagagatttcagcttctggaataggataataattaatatctataattttattgaggtttctgacaattactttgaccacatccttcagtttgagaaaatcaaattgtccatctattacaaacatgttcaatgcaatagatgccagattacaaacggctacctcattagcatccgcatattgtattatctcagtgcaaagattactacacttgatggttcctaaattttgttgattactctttttgttacacgcatccttataaagaatgaatggcgtaccagtttcaatctgggattctataatcgctttccagacgacacgagcctttattatagatttgtatctcttttctctttcgtatagtgtatacaatcgttcaaactcgtctccccaaacattgtccaatccaggacattcatccggacacatcaacgaccactctccgtcatccttcactcgtttcataaagagatcaggaatccaaagagctataaatagatctctggttctatgttcctcgtttcctgtattctttttaagatcgaggaacgccataatatcagaatgccacggttccaagtatatggtcataactccaggccgtttgtttcctccctgatctatgtatctagcggtgttattataaactctcaacattggaataataccattggatgcaccattggtcccggagatatagcttccactggcacgaatattactaattgatagacctatcccccctgccattttagagattaatgcgcatcgttttaacgtatcatagatgccctctatactatcatccatcatgttaagtagaaaacagctagacatttggtgacgactagttcccgcattaaataaggtaggagaagcgtgcgtaaaccatttttcagaaagtagattgtacgtctcgatagctgagtctatatcccattgatgaattcctactgcgacacgcattaacatgtgctgaggtctttcaacgatcttgttgtttattttcagcaagtaggatttttccaaagttttaaaaccaaaatagttgtatgaaaagtctcgttcgtaaataataactgagttgagtttatccttatatttgttaactacatccatggtaatacttgaaataatcggagaatgtttcccatttttaggattgacatagttgaataaatccttcatcacttcactaaatagtttttttgtttctttgtgtagatttgatacggctattctagcggctagaatggcataatccggatgttgtgtagtacaagtggctgctatttcggctgtcagagtgtccaattctaccgttgttactccattatatattccttggataaccttcatagctattttaataggatctatatgatcagtgtttaagccataacataattttctaatacgagatgtgattttatcaaacatgacattttccttgtatccatttcgtttaatgacaaacatttttgttggtgtaataaaaaaaattatttaacttttcattaatagggatttgatgtacgtagcgtacaaaattatcgttcctggtatatagataaagagtcctatatatttgaaaatcgttacggctcgattaaactttaatgattgcattgtgaatatatcattaggatttaactccttgactatcatggcggtgccagaaattaccatcaaaagcattaatacagttataccgatcacagttagaacggttatagcatccgccatttatatctaaaaattagatcaaagaatatgtgacaaagtcctagttgtatactgagaattaacgaaacaatgtttcttacatatttttttcttattagtaactgacttaatagtaggaactggaaagctagacttgattattctataagtataaatacccttccaaataatattctctttgataaaagttccagaaaatgtagaattttttaaaaagttatcttttgctattaccaagattgtgtttagacgcttattattaatatgagtgataaaatccacaccgcctctagatatagcttttatttccacattagatggtaaatccaatagtgaaactatctttttaggaatgtatggactcgcgtttagaggagtgaacgtcttaggcgtcggaaatgatgattcatcaaacgaataaacaatttcacaaatggatgttaatgtattagtaggaaattttttgacgctagtggaattgaaaattctaatggatgatgttctacctatttcatcagataacatgttaatttccgacatcaacggttttaatatttcgataatatacggtaatctctctttcggacttatatagcttattccacaatacgagtcattatatactccaaaaaacaaaataactagtataaaatctgtatcgaatgggaaaaacgaaattatcgacataggtatagaatccggaacattgaacgtattaatacttaattctttttcagtggtaagaaccgataggttattgacattgtatggttttaaatattctataacttgagacttgatagatattaatgacgaattgaaaattatttttatcaccacgtgtgtttcaggatcgtcatcgatacccgtcaaccaaccaaacggagtaaaataaatatcattaatatatgctctagatattagtatttttattaatcctttgattatcatcttctcgtacgcgaatgattccatgatcaagagtgatttgagaacatcctccggagtattaatgggcttagtaaacagtccatcgttgcaataataaaagttatccaagttaaaggatattatgcattcgtttaaagatattacctcatctgacggagacaattttttggtaggttttagagactttgaagctacttgtttaacaaagttattcatcgtcgtctactattctatttaattttgtagttaatttatcacatatcacattaattgactttttggtccacttttccatacgtttatattcttttaatcctgcgttatccgtttccgttatatccagggatagatcttgcaagttaaatagaatgctcttaaataatgtcatttttttatccgctaaaaatttaaagaatgtataaaccttttttagagatttgaaactcttaggtggtgtcctagtacacaatatcataaacaaactaataaacattccacattcagattccaacagttgattaacttccacattaatacagcctattttcgctccaaatatacattcgaaaaatctgaataaaacatcaatgtcgcaatttgtattatccaatacagaatgtctgtgattcgtgttaaaaccatcggagaaggaatagaaataaaaattattatagtggtggaattcagttggaatattgcctccggagtcataaaaggatactaaacattgttttttatcataaattacacatttccaatgagacaaataacaaaatccaaacattacaaatctagaggtagaacttttaattttgtctttaagtatatacgataagatatgtttattcataaacgcgtcaaatttttcatgaatcgctaaggagtttaagaatctcatgtcaaattgtcctatataatccacttcggatccataagcaaactgagagactaagttcttaatacttcgattgctcatccaggctcctctctcaggctctattttcatcttgacaacctttggattttcaccagtatgtattcctttacgtgataaatcatcgattttcaaatccatttgtgagaagtctattgccttagatactttttcccgtagtcgaggtttaaagaaatacgctaacggtatactagtaggtaactcaaagacatcatatatagaatgataacgcgtctttaactcatcggttaactctttcttttgatcgagttcgtcgctactattgggtctgctcaggtgcctcgactctactagttccaacatcataccaataggaatacaagacactttgccagcggttgtagatttatcatatttctccactacatatccgttacaatttgttaagaatttagatacatctatattgctacataatccagctagtgaatatatatgacataataaattggtaaatcctagttctggtattttactaattactaaatctgtatatctttccatttatcatggaaaagaatttaccagatatcttcttttttccaaactgcgttaatgtattctcttacaaatattcacaagatgaattcagtaatatgagtaacatggaacgtgatagtttctcattggcggtgtttccagttataaaacatagatggcataacgcacacgttgtaaaacataaaggaatatacaaagttagtacagaagcacatggaaaaaaagtatctcctccatcactaggaaaaccctcacacataaacctaaccgcgaagcaatatatatacagtgaacacacaataagctttgaatgttatagttttctaaaatgtataacaaatgcagaaattaattcgttcgatgagtatatattaagaggactattagaagctggtaatagtttacagatattttccaattccgtaggtaaacgaacagatactataggtgtactagggaataagtatccatttagcaaaattccattggcctcattaactcctaaagcacaacgagagatattttcagcgtggatttctcatagacctgtagttttaactggaggaaccggagtgggtaagacgtcacaggtacccaagttattgctttggtttaattatttatttggtggattctctactctagataaaatcactgactttcacgaaagaccagtcattctatctcttcctaggatagctttagttagattgcatagcaataccattttaaaatcattgggatttaaggtactagatggatctcctatttctttacggtacggatctataccggaagaattaataaacaaacaaccaaaaaaatatggaattgtattttctacccataagttatctctaacaaaactatttagttatggcactcttattatagacgaagttcatgagcatgatcaaataggagatattattatagcagtagcgagaaagcatcatacgaaaatagattctatgtttttaatgactgccacgttagaggatgacagggaacggctaaaagtatttttacctaatcccgcatttatacatattcctggagatacactgtttaaaattagcgaggtatttattcataataagataaatccatcttccagaatggcatacatagaagaagaaaagagaaatttagttactgctatacagatgtatactcctcctgatggatcatctggtatagtctttgtggcatccgttgcacagtgtcacgaatataaatcatatttagaaaaaagattaccgtatgatatgtatattattcatggtaaggtcttagaaatagacaaaatattagaaaaagtgtattcatcgcctaatgtatcgataattatttctactccttatttggaatccagcgttactatacacaatgttactcacatttatgatatgggtagagtttttgttcccgctccttttggaggatcacaacaatttatttctaaatctatgagagatcaacgaaaaggaagagtaggaagagttaatcctggtacatacgtctatttctatgatctgtcttatatgaagtctatacagcgaataaattcagaatttctacataattatatattgtacgctaataagtttaatttaacacttcccgaagatttgtttataatccctacaaatttggatattctatggcgtacaaaggaatatatagactcgttcgatattagtacagaaacatggaataaattattatccaattattatatgaagatgatagagtatgctaaactttatgtactaagtcctattctcgctgaggagttggataactttgagaggacgggagaattaactagtattgtacaagaagccattttatctctaaatttacgaattaagattttaaattttaaacataaa------------------gataatgatacgtatatacacttttgtaaaatattattcggtgtctataacggaacaaacgctactatatattatcatagacctctaacgggatatatgaatatgatttcagatactatatttgttcctgtagataataactaaaaatcaaactctaatgaccacatctttttttagagatgaaaaattttccacatctccttttgtagatatgactaaacattttgcagaaaaaagtttattagtgtttagataatcgtatacttcatcagtgtagatagtaaatgtgaacagataaaaggtattcttgctcaatagattggtaaattccatagaatatattaatccttttttcttgagatcccacatcatttcaaccagagaagttttatccaataatttacctcgtactataccacatacaaaactagattttgtagtgacgtcgtacctggtattcctaccaaacaaaattttacttttagtttttttagaaaattctaaggtagaatctctatttgtcaatatgtcatctatggaattaccactagcaaaaaatgatagaaatatatattgatacatcgcagctggttttgatctactatattttaaaaacgaatcagattccataattgcctgtatatcatcagctgaaaaactatgttttacacgtattccttcggcatttctttttaatgatatatcttgtttagacaatgataaagttatcatgtccatgagagacgcgtctccgtatcgtataaatatttcattagatgttagacgcttcattaggggtatacttctataaggtttcttgattagtccatcatttgttgcgtcaagaactactatcggatgttgttgggtatctctagtgttacacatggccttactaaagtttgggtaaataactatgatatctctattaattatagatgtatatatttcattcgtcaaggatattagtatcgacttgctatcgtcattaatacgtgtaatgtaatcatataaatcatgcgatagccaaggaaaattcaaatagatgttcatcatataatcatcgctataattcatattaatacgttgacattgactaatttgtaatatagcctcgccacgaagaaagctctcgtattcagtttcatcaataaaggataccgttaaatataactggttgccgattgtctcatagtctattaagtggtaagtttcgtacaaatacagaatccctaaaatattatctaatgttggattaatctttaccataactgtataaaatggagacggagtcataactattttaccgtttgtacttactggaatagatgaaggaataatctccggacatgctggtaaagacccaaatgtctggttgaagaaatccaatgttccgggtcctaatctcttgacaaaaattacgatattcgatcccgatatcctttgcattctatttaccagcatatcacgaactatattaagattatctatcatgtctattctcccaccgttatataaatcgcctccactaagaaacgttagtatatccatacaatggaatacttcatttctaaaatagtattcgttttctaattctttaatgtgaaatcgtatactagaaagggaaaaattatctttaagttttccgttagaaaagaaccacgaaactaatgttctgattgcgtctgactccgtcgctgaattaatggatttacaccaaaaactcatataacttctagatgtagaagcattagctaaaaaaatagtagaatcaaaggatataagtagatgttccaacaagtgagcaattcccaaaatttcatctatatcattctcgaatccgaaattagaaattcccaagtagatatcttttttcatccgatcattaataaaaatacgaactttattcggtaagacgatcatttactaaggagtaaaataggaagtaatgttcgtatatcgttatcatcgtataaattaaaggtgtgttttttaccattaagtgacattataattttaccaatattggaattataatataggtatatttgcgcacttgcgacagttgatgcatcggtaaatatagctgtatctaatgttctagtcggtatttcatcatttcgctgtataataatagcgttttctctatctgtttccattacagctgcctgaagtttattggtcggataatatgtaaaataataagaaatacatacgaataacaaaaataaaataagatataataaagatgccatttagagatctaattttgttcaacttgtccaaattcctacttacagaagataaggaatcgttggagatagtgtcttccttatgtagaggatttgaaatatcttatgatgacttgataacttactttccagataggaaatatcataaatatatttataaagtatttgaacatgtagatttatcggaggaattaagtatggaattccatgatacaactctgcgagatttagtctatcttaaattgtacaagtattccaagtgtatacgaccgtgttataaattaggagataatctaaaaggcatagttgttataaaggacagaaatatatatattagagaagcaaatgatgacttgatagaatatctcctcaaggaatacactcctcagatttatacatattctaatgagcacgttcccatagctggttcaaaattaattctttgcggattttctcaagttacatttatggcgtatacaacgtctcatataacaacaaataaaaaggtagatgttctcgtttccaaaaaatgtatagataaactagtcgatccaataaattatcaaatacttcaaaatttatttgataaaggaagcggaacaataaacaaaatactcaggaagatattttattcggtaaccggtggccaaactccataatttgctttttctatttcggattttagaatttccaaattcaccagcgatttatctgttttggtgaaatccaaggatttattaatgtccacaaatgccatttgttttgtctgtggattgtatttgaaaatggaaacgatgtagttagatagatgcgctgcaaagtttcctattagggttccgcgctttacgtcacctagcatacttgaatcaccatcctttaaaaaaaatgataagatatcaacatggagtatatcatactctgattttaattcttctactgcctcactgacattttcacaaatactacaatacggtttaccgaaaataatcagtacgttcttcatttatgggtatcaaaaacttaaaatcgttactgctggaaaataaatcactgacgatattagatgataatttatacaaagtatacaatggaatatttgtggatacaatgagtatttatatagccgtcgccaattgtgttcgaaacttagaagagttaactacggtattcataaaatacgtaaacggatgggtaaaaaagggagggcatgtaaccctttttatcgatagaggaagtataaaaattaaacaagacgttagagacaaaagacgtaaatattctaaatcaaccaaggacaaaaaaatgttagaattagaaaagtgtacatccaaaatacaaaatgttaccggatttatggaagaagaaataaaggcagaaatgcaattaaaaatcgataaactcacatttcaaatatatttatctgattctgataacataaaaatatcattgaatgagatactaacacatttcaacaataatgagaatgttacattattttattgtgatgaacgagatgcagaattcgttatgtgtctagaggctaaaacatatttctttaccacaggagaatggccgttgataataagtaccgatcaggatactatgctattcgcgtctgttgataatcatcctaagatgataaaaaacttaactcaactgtttaaatttgttccatctgcagaggataactatttagcaaaattaacggcgttagtgaatggatgtgatttctttcctggactctatggggcatctataacacccaccaacttaaacaaaatacaattgtttagtgattttacaatcgataatatagtcactagtttggcaattaaaaattattatagaaagactaactctaccgtagacgtgcgtaatattgttacgtttataaacgattacgctaatttagacgatgtctactcgtatattcctccttgtcaatgcactgttcaagaatttatattttccgcattagatgaaaaatggaacgattttaaatcatcttatttagagaccgttccgttaccctgtcaattaatgtacgcgttagaaccacgtaaggagattgatgtttcagaagttaaaactttatcatcttatatagattttgaaaatactaaatcagatatcgatgttataaaatctatatcctcgatctttggatattctaacgaaaactgtaacacgatagtgtttggcatctataaggataatttactactgagtataaatagttcattttactttaacaatagtctgttaataaccaatactaaaagtgataatataataaatataggttactagattaaaaatggttttccaagtagtgtgctctacatgcggtaaagatatttctcacgaacgatataaattgattatacgaaaaaaatcattaaaggatgtactcgttagtgtaaagaacaaatgttgtaggttaaaattatctacacaaatagaacctcaacgtaacttaacagtgcaacctctattggatataaactaatatggatccggttaattttatcaagacatatgcacctagaggttctattatttttattaattatactatgtcattaacaagtcatttgaatccatcgatagaaaaacatgtgggtatttattatggtacgttattatcggaacacttggtagttgaatcaacatatagaaaaggagttcgaatagtcccattggatagtttttttgaaggatatcttagtgcaaaagtatacatgttagagaatattcaagttatgaaaatagcagctgatacgtcattaactttactgggtattccatatggattcggtcataatagaatgtattgttttaaattggtagctgaatgttataaaaatgccggtattaatacattatctaaacgaatattgggcaaagatatttttctaagccaaaacttcacagatgataatagatggataaagatatatgattctaataatttaacattttggcaaattgattaccttaaagggtgagttaatatgcataactactcctccgttgttttttccctcgttctttttcttaacgttgtttgccatcactctcataatgtaaagatattctaaaatggtaaacttttgcatatcggacgcagaaattggtataaatgttgtaattgtattatttcccgtcaatggactagtcacagctccatcagttttatatcctttagagtatttctcactagtgtctagcattttagagcattccatgatctgtttatcattgatattggccggaaagatagattttttattttttattatattactattggcaattgtagatataacttctggtaaatatttttctaccttttcaatctcttctattttcaagccggctatatattctgctatattattgctagtatcaataccttttctggctaagaagtcatatgtggtattaactatatcagttttaactggtagttccattagcctttccacttctgcagaataattagaaattggttctttaccagaaaatccagctactataataggctcaccgatgatcattggcaaaatcctatattgtaccaaattaatgagagcatatttcatttccaataattctgctagttcttgagacattgatttatttgatgaatctagttggttctctagatactctaccatttctgccgcatacaataacttgttagataaaatcagggttatcaaagtgtttagcgtggctagaatagtgggcttacatgtattaaagaatgcggtagtatgagtaaaccgttttaacgaattatatagtctccagaaatctgtggcgttgcatacatgagctgaatgacatcgaagattgtccaatatttttaatagctgctctttgtccattatttctatatttgactcgcaacaattgtaaataccattaatcactgattccttttttgatgccggacaatagcacaattgtttagctttggactctatgtattcagaattaatagatatatctctcaatacagattgtactatacattttgaaactatgtcaaaaattgtagaacgacgctgttctgcagccatttaactttaaataatttacaaaaatttaaaatgagtatccgtataaaaatcgataaactgcgccaaattgtggcatatttttcagagttcagtgaagaagtgtctataaatgtagactcaacggatgagttaatgtatatttttgccgccttgggcggatctgtaaacatttgggccattatacctctcagtgcatcagtgttctaccgcggagccgaaaatattgtgtttaatcttccggtgtccaaggtaaaatcgtgtttgtgtagttttcacaatgatgccatcatagatatagaacctgatctggaaaataatctagtaaaactttctagttatcatgtagtaagtgttgattgtaacaaggaactgatgcctattaggacagatactactatttgtctaagtatagatcaaaagaaatcttacgtgtttaattttcacaagtatgaagaaaaatgttgtggtagaaccgtcattcatctagaatggttgttgggctttattaagtgtattagtcagcatcagcatttgactattatgtttaaagatgacaatattattatgaagactcctggtaatactgatgctttttccagggaatattctatgactgaatgttctcaagaactacaaaagttttctttcaaaatagctatctcgtctctcaacaaactacgaggattcaaaaagagagtcaatgtttttgaaaccagaatcgtaatggataatgacgataacattctaggaatgttgttttcggatagagttcaatcctttaagatcaacatctttatggcgtttttagattaatactttcaatgagataaatatgggtggcggagtaagtgttgagctccccaaacgggatnnnnnnnngggagtacccactgatgagatgttattaaatgttgataaaatgcatgacgtgatagctcccgctaagcttttagaatatgtgcatataggaccactagcaaaagataaagaggataaagtaaagaaaagatatccagagtttagattagttaatacaggacccggtggtctttcggcattattaagacaatcgtataatggaaccgcacccaactgctgtcacacttttaatcgtactcattattggaagaaggatggaaagatatcagataagtatgaagagggtgcagtattagaatcgtgttggccagacgttcacgataccggaaaatgcgatgttaatttatttgactggtgtcagggggatacgttcgatagaaacatatgccatcagtggatcggttcagcatttaataggagtgatagaactgtagagggtcaacaatcgttaataaatctgtataataagatgcaaacattatgtagtaaagatgctagtgtaccaatatgcgaatcatttttgcatcatttacgcgcacacaatacagaagatagcaaagagatgatcgattatattctaagacaacagtctgcgaactttaaacagaaatatatgagatgtagttatcccactagagataagttagaagagtcattaaaatatgcggaacctcgagaatgttgggatccagagtgttcgaatgccaatgttaatttcttactaacacgtaattataataatttaggactttgtaatattgtacgatgtaataccagcgtgaacaacttacagatggataaaacttcctcattaagattgtcatgtggattaagcaatagtgatagattttctactgttcccgtcaatagagcaaaagtagttcaacataatattaaacactcgttcgatctaaaattgcatttgatcagtttattatctctcttggtaatatggatactaattgtagctatttaaatgggtgccgcggcaagcatacagacgacggtgaatacactcagcgaacgtatctcgtctaaattagaacaagaagcgaatgctagtgctcaaacaaaatgtgatatagaaatcggaaatttttatatccgacaaaaccatggatgtaacctcactgttaaaaatatgtgctctgcagatgcggatgctcagttggatgctgtgttatcagccgctacagaaacatatagtggattaacaccggaacaaaaagcatacgtaccagctatgtttactgctgcgttaaacattcagacgagtgtaaacactgttgttagagattttgaaaattatgtgaaacagacttgtaattctagcgcggtcgtcgataacaaattaaagatacaaaacgtaattatagatgaatgttacggagccccaggatctccaacaaatttggaatttattaatacaggatctagcaaaggaaattgtgccattaaggcgttgatgcaattgacgactaaggccactactcaaatagcacctagacaagttgctggtacaggagttcagttttatatgattgttatcggtgttataatattggcagcgttgtttatgtactatgccaagcgtatgctgttcacgtccaccaatgataaaatcaaacttattttagccaataaggaaaacgtccattggactacttacatggacacattctttagaacttctccaatggttattgctaccacggatatacaaaactgaaaatatattgataatattttaatagattaacatggaagttatcgctgatcgtctagatgatatagtgaaacaaaatatagcggatgaaaaatttgtagattttgttatacacggtctagagcatcaatgtcctgctatacttcggccattaattaggttgtttattgatatactattatttgttatagtaatttatatttttacggtacgtctagtaagtagaaattatcaaatgttgttggcgttattggcgctagtcatctcattaactattttttattactttatactataatagtactagactgacttctaacaaacatctcacctgccataaataaatgcttgatattaaagtcttctatttctaacactattccatctgtggaaaataatactctgacattatcgctaattgacacatcggtgagtgatatgcctataaagtaataatcttctttgggcacatataccagtgtaccaggttctaacaacctatttactggtgctcctgtagcatactttttctttaccttaagaatatccatcgtttgcttggtcaatagcgacaggtgattttttatcaaccattcaaaaaagtaattggagtgttcatatcctctacgggctattgtctcatgaccgtgtatgaaatttaagtaacacgactgtggtagatttgttctatagagccggttgccgcaaatagatagaactaccaatatgtctgtacaaatgttaaacattaattgattaacagaaaaaacaatgttcgttctgggaatagaaaccaaatcaaaacaaaattcattagaatatatgtcacgtttatacatcgaatataaaataactacagtttgaaaaataacagtatcatttaaacatttaacttgcggggttaatctcacaactttactgtttttgaactgttcaaaatatagcatagatccgtgagaaatacgtttagccgcctttaatagaggaaatcccaccgcctttttggatcttaccaacgacgatagttctgaccagcaactcatttcttcatcatccacctgttttaacatataataggcaggagatagatatccgtcattgcaatattccttctcgtaggcacacaatcgaatattgataaaatctccattctcttctctgcatttattatcttgtcttggtggtgggctaggctgtagtcttggtctattattaccatcgttgttaaatctatttctgtcattaaatctttcatttcttcctggtatatttttattacctcgtttggttggatttttgtctatattatcgtttgtaacatcggtacgggtattcatttatcacaaaaaaaacttctctaaatgagtctactgctagaaaacctcatcgaagaagataccatattttttgcaggaagtatatctgagtatgatgatttacaaatggttattgccggtgcaaaatccaaatttccaagatctatgctttctatttttaatatagtacctagaacaatgtcaaaatatgagttggagttaattcataacgagaatatcacaggggcaatgtttaccacaatgtataatataagaaacaatttgggtttaggtgatgataaactaactattgaagccattgaaaactatttcttggatcctaacaatgaggttatgcctcttattattaataatacggatatgactgccgtcattcctaaaaaaagtggtaggagaaagaataagaacatggttatcttccgtcaaggatcatcacctatcttgtgtattttcgaaactcgtaaaaagattaatatttataaagaaaatatggaatccgcatcgactgagtatacacctatcggagacaacaaggctttgatatctaaatatgcgggaattaatgtcctgaatgtgtattctccttccacatccatgagattgaatgccatttacggattcaccaataaaaataaactagagaaacttagtactaataaggaactagaatcgtatagttctagccctcttcaagaacccattaggttaaatgattttctgggactattggaatgtgttaaaaagaatattcctctaacagatattccgacaaaggattgattactataaatggagaatgttcctaatgtatactttaatcctgtgtttatagagcccacgtttaaacattctttattaagtgtttataaacacagattaatagttttatttgaagtatttgttgtattcattctaatatatgtattttttagatctgaattaaatatgttcttcatgcataaacgaaaaatacccgatcctattgatagattacgacgtgctaatctagcgtgtgaagacgataaattaatgatctatggattaccatggatgacaactcaaacatctgcattatcaataaatagtaaaccgatagtgtataaagattgtgcaaagcttttgcgatcaataaatggatcacaaccagtatctcttaacgatgttcttcgcagatgatgattcattttttaagtatttggctagtcaagatgatgaatcttcattatctgatatattgcaaatcactcaatatctagactttctgttattattattgatccaatcaaaaaataaattagaagctgttggtcattgttatgaatctctttcagaggaatacagacaattgacaaaattcacagactctcaagattttaaaaaactgtttaacaaggtccctattgttacagatggaagggtcaaacttaataaaggatatttgttcgactttgtgattagtttgatgcgattcaaaaaagaatcagctctagctaccaccgcaatagatcctgttagatacatagatcctcgtcgcgatatcgcattttctaacgtgatggatatattaaagtcaaataaagtgaaaaataattattctttattgtcatcatgaacggcgggcatattcagttgataatcggccccatgttttcaggtaaaagtacagaattaattagacgagttagacgttatcaaatagctcaatataaatgcgtgactataaaatattctaacgataatagatacggaacgggactatggacgcatgataagaataattttgaagcattggaagcaactaaactatgcgatgtcttggaagcaattacagatttctccgtgataggtattgatgaaggacagttctttccagacattgttgaattctgtgagcgtatggcaaacgaaggaaaaatagttatagtagccgcactcgatgggacatttcaacgtaaaccgtttaataatatcttggatcttattccattatctgaaatggtggtaaaactaactgcagtgtgtatgaaatgctttaaggaggcgtccttttctaaacgattaggtgcagaaaccaagatagaaataataggaggaattgatatgtatcaatcggtgtgtagaaagtgttacatcgactcataatattatattttttatctaaaaaactaaaaataaacattgattaaattttaatataatacttaaaaatggatgttgtgtcgttagataaaccgtttatgtattttgaggaaattgataatgagttagattacgaaccagaaagtgcaaatgaggtcgcaaaaaaactgccgtatcaaggacagttaaaactattactaggagaattattttttcttagtaagttacagcgacacggtatattagatggtgccaccgtagtgtatataggatctgctcccggtacacatatacgttatttgagagatcatttctataatttaggagtgatcatcaaatggatgctaattgacggccgtcatcatgatcctattctaaatggattgcgtgatgtgactctagtaactcggttcgttgatgaggaatatctacgatccatcaaaaaacaactgcatccttctaagattattttaatttctgatgtgcgatccaaacgaggaggaaatgaacctagtactgaggatttactaagtaattacgctctacaaaatgtcatgattagtattttaaaccccgtagcgtctagtcttaaatggagatgcccgtttccagatcaatggatcaaggacttttatatcccacacggtaataaaatgttacaaccttttgctccttcatattcagctgaaatgagattattaagtatttataccggtgagaacatgagacttactcgagttaccaaatcagatgctgtaaattatgaaaaaaagatgtattaccttaataagatagttcgcaacaaagtagttgttaactttgattatcctaatcaggaatatgactattttcacatgtactttatgttgaggaccgtatactgcaataaaacatttcctactactaaagcaaaggtactatttctacaacaatctatatttcgtttcttaaatattccaacaacatcaactgaaaaagttagtcatgaaccaatacaatgtaaagtatctagcaaagattctgtgtataaaaacagaaatagcaagagatccgtacgcggtaataaatagaaatgtgttactaagatatactaccgatatacagtataatgatttagttactttaataaccgttagacataaaattgattctatgaaaactgtgtttcaggtatttaacgaatcatccataaattatactccggtcgatgatgattacggagaaccaatcattataacatcgtatcttcaaaaaggtcataacaagtttcctgtaaattttctatacatagatgtagtaatatctgatttatttcctagctttgttagactagatactacagaaactaatatagttaatagtgtactacaaacaggcgatggtaaaaagactcttcgtcttcccaaaatgttagagacggaaatagttgtcaagattctctatcgtcctaatataccattaaaaattgttagatttttccgcaataacatgataactggtgtagagatagccgatagatctgttatttcagtcgctgattaatcaattagtagagatgagataagaacataataatatatcttatatctcgtttagaaaaatgctaatattaaaatagctaacgctagtaatccaatcggaagccatttgatatctataatagggtatctaatttcctgattcagatagcggacagctatattctctgtagctactcgtttggaatcacaaacattatttacatctaatttactatctgtaatggaaacgtttcccaatgaaatggtacaatcagatacattacatcttgatatatttttttttaaagaggctggtaacaacgcatcgcttcgtttacatggctcgtaccaacagtaatagggtaatcttgtatctattcctatccgtactatgcttttatcaggataaatacatttacatcgtatatcgtctttgttagcatcacagaatgcataaatttgttcgtctgtcatgataaaaatttaaagtgtaaatataactattatttttatagttgtaataaaaagggaaatttaattgtatacctttggttctttaaaagaaactgacttgataaaaatggctgtaatctctaaggttacgtatagtctatatgatcaaaaagagattaatgctacagatattatcattagtcatgttaaaaatgacgacgatatcggtaccgttaaagatggtagactaggtgctatggatggggcattatgtaagacttgtgggaaaacggaattggaatgttttggtcactggggtaaagtaagtatctataaaactcatatagttaagcctgaatttatttcagaaattattcgtttactgaatcatatatgtattcactgcggattattgcgttcacgagaaccgtattccaacgatattaacctaaaagagttatcgggacacgctcttaggagattaaaggataaaatattatccaagaaaaagtcatgttggaatagcgaatgtatgcaaccgtatcaaaaaatttctttttcaaagaaaaaggtttgtttcgtcaacaagttggatgatattaacgttcctaattctctcatttatcaaaagttaatttctattcatgaaaagttttggccattattagaaattcatcaatatccagctaacttattttatacagactactttcctatccctccgttgattattagaccggctattagtttttggatagatagtatacccaaagagaccaatgaattaacttacttattaggtatgatcgttaagaattgtaacttgaatgctgatgaacaggttatccaaaaggcggtaatagaatacgatgatattaaaattatttctaataacactaccagtatcaatttatcatatatcacatccggcaaaaataatatgattagaagttatatcgtcgcccggcgaaaagatcagaccgctagatctgtaattggtcccagtacatctatcacagttaatgaggtaggaatgcccgcatatattagaaatacacttacagaaaagatatttgttaatgcctttacagtgaataaagttaaacaactattagcgtcaaaccaagttaaattttactttaataaacgattaaaccaattaacaagaatacgtcaaggaaagtttatcaaaaataaaatacatttattgcctggtgattgggtagaagtagctgttcaagaatatacaagtattatttttggaagacagccgtcgctacatagatacaacgtcatcgcttcatctatcagagctaccgaaggagatactatcaaaatatctcccggaattgccaactctcaaaatgctgatttcgacggagatgaagaatggatgatattggagcaaaatcctaaagccgtagttgaacagagtattcttatgtatccgacaacattactcaaacacgatattcatggagcccccgtttatggatctattcaagatgaaatcgtagcagcatattcattgtttaggatacaagatctttgtttagatgaagtattgaacatcttggggaaatatggaagagagttcgatcctaaaggtaaatgtaaatttagtggtaaagatatctatacttacttaataggtgaaaagattaattatccgggtctcttaaaggatggcgaaattattgcaaacgatgtagatagtaattttgttgtggctatgaggcatctgtcattggctggactcttatccgatcataagtcgaacgtggaaggtatcaactttattatcaagtcatcttatgtttttaagagatatctatctatttacggttttggggtgacattcaaagatttgagaccaaattcgacgttcactaataaattggaggccatcaacgtagaaaaaatagaacttatcaaagaagcatacgccaaatatctcaaagatgtaagagacggaaaaatagttccattatctaaagctttagaggcggactatgtggaatccatgttatccaacttaacaaatcttaatatcagagagatagaagaacatatgagacaaacgctgatagataatccagataataacctcctgaaaatggccaaagcgggttataaagtaaatcccacagaactaatgtatattttaggtacttatggacaacagaggatagatggcgaaccagcagagactcgagtattgggtagagtcttaccttactatcttccagactctaaggatccagaaggaagaggttatattcttaattctttaacaaaaggattaacgggttctcaatattacttttcaatgctggttgcaagatctcaatctactgatattgtctgtgaaacatcgcgtaccggaacactggctagaaaaatcattaaaaagatggaggatatggtggtcgacggatacggacaagtagttataggtaatacgctcatcaagtacgccgccaattataccaaaattctaggctcagtatgtaaacctgtagatcttatctatccagatgagtccatgacttggtatttggaaattagtgctctgtggaataaaataaaacaaggattcgtttactctcagaaacagaaacttgcaaagaagacattggcgccgtttaatttcctagtatttgtcaaacccaccactgaggataatgctattaaggttaaggatctgtacgatatgattcataacgtcattgatgatgtgagagagaaatacttctttacggtatctaatatagattttatggagtatatattcttgacgcatcttaatccttctagaattagaattacaaaagaaacggctatcactatctttgaaaagttctatgaaaaactcaattatactctaggtggtggaactcctattggaattatttctgcacaggtattgtctgagaagtttacacaacaagccctgtccagttttcacactactgaaaaaagcggtgctgtcaaacaaaaacttggtttcaatgagtttaataacttgactaatttgagtaagaataagaccgaaattatcactctggtatccgatgatatctctaaacttcaatctgttaagattaattttgaatttgtatgtttgggagaattaaatccaaacatcactcttcgaaaagaaacagatagatatgtagtagacataatagtcaatagattatacatcaagagagcagaaataaccgaattagtcgtcgaatatatgattgaacgatttatctcctttagcgtcattgtaaaggaatggggtatgganacattcattgaggacgaggataatattagatttactgtttatctaaatttcgttgaaccagaggaattgaatcttagtaagtttatgatggttcttccgggtgccgccaacaagggcaagattagtaaattcaagattcctatctctgattatacaggttatgacgatttcaatcaaacaaaaaagctcaataagatgactgtagaacttatgaatctaaaagaattgggttctttcgatttggagaacgtcaacgtgtatcctggagtatggaatacatacgatatcttcggtatcgaggccgctcgtggatacttatgcgaagccatgttaaacacctatggagaaggtttcgattatctgtatcagccttgtgatcttctcgctagtttactatgtgctagttacgaaccagaatcagttaataaattcaagttcggtgcagctagtactcttaagagagctacgtttggagacaataaagcattgttaaacgcggctcttcataaaaagtcagaacctattaacgataatagtagctgccacttttttagcaaggtccctaatataggaactggatattacaaatactttatcgacttgggtcttctcatgagaatggaaaggaaactatctgataagatatcttctcaaaagattaaggagatggaagaaacagaagacttttaattcttatcaataacatatttttctatgatctgtcttttaaacgatggattttccacaaatgcgcctctcaagtccctcatagaatgatacacgtataaaaaatatagcataggtgatgactccttatttttagacattagatatgccaaaatcatagccccgcttctatttactcccgcaacacaatgaaccaacacgggctcgtttcgttgatcacatttagataagaaggcggttacgtcgtcaaaatatttactaatatcggtagttgtatcatctaccaacggtatatgaataatattaatattagagttaggtaatgtatatttatccattgtcaaatttaaaacatatttgaacttaacttcagatgatggtgcattcatagcatttttataatttcccaaatacacattattggttactcttgtcattatagtgggagatttggctctgcgcatatctccagttgaacgtagtagtaagtatttatataaacttttcttatccatttataacgtacaaatggataaaactactttatcagtaaacgcgtgtaatttagaatacgttagagaaaaggctatagtaggcgtacaagcagccaagacatcaacacttatattctttgttattatattggcaattagtgcgctattactctggtttcagacgtctgataatccagtctttaatgaattaacgagatatatgcgaattaaaaatacggttaacgattggaaatcattaacggatagtaaaacaaaattagaaagtgatagaggtagacttctagccgctggtaaggatgatatattcgaattcaaatgtgtggattttggtgcctattttatagctatgcgattggataagaaaacatatctaccgcaagctattaggcgaggtactggagacgcgtggatggttaaaaaggcggcaaaggttgatccatctgctcaacaattttgtcagtatttgataaaacacaagtctaataatgttattacttgtggtaatgagatgttaaatgaattaggttatagcggttattttatgtcgccacattggtgttccgatcttagtaatatggaatagtgttagataaatgcggtaacaaatgttcctgtaaggaaccataacagcttagatttaacgttaaagatgagcataaacataataaacaaaattacaatcaaacctataacattaatatcaaacaatccaaaaaatgaaatcagtggagtagtaaatgcgtacataactcctggataacgtttaacagctgccgttcctattctagaccaaaaatttggtttcatgttttcaaagcggtgttctgcaacaagacgaggatcgtgttctacgtatttggcagagttatccattatttgcctgttaatcttcatttcgttttcgattctggctatttcaaaataaaatcccgatgatagacctccagactttataatttcatctacaatgttcagcgccgtagtaactctaataatataggctgacaagctaacatcataccctcctgtatatgtgaatatgacatgatttttgtccattactagctcggttttaactttattgcctgtaataatttctctcatctgtaggatatctattttcttgtcatgcattgcctttaagactggacgaagaaacgtaatatcctcaataacgttatcattttctacaataactacatattctacctttttattttctaactcggtaaaaaatttagaatcccatagggctaaatgtctagcgatatttcttttcgtttcctctgtacacatggtgttacaaaaccctgaaaagaagtgagtatacttgtcatcatttctaatgtttcctccagtccagtgtataaacgcataatccttgtaatgatctggatcatccttgactatcacaacatttcttttttctggcataacttcgttgtccttcacatcatcgaacttctgatcattaatatgctcatgaagattaggaaatgtttctgatggaggtctatcaataactggcacaacaataacaggagttttattcaccgccgccatttagttattgaaattaatcatatacaactctctaatacgagttatattttcgtctatccattgtttcacattgacatatttcgacaaaaagatataaaatgcgtattccaatgcttctctgtttaatgaattactaaaatatacaaacacgtcactgtctggcaataaatgatatcttagaatattgtaacaatttattttgtattgcgcatgttcgtgatctatgagttcttcttcgaatggcataggatctccgaatctgaaaatgtataaataggagttagaataataatatttgagagtattggtaatgtacaaactctttagcggtataattagtttttttctctcgatttctatttttagatgtgatggaaaaataactaattttgtagcattagtatcatgaactctaatcaaaatcttaatatcttcgtcacacgttagctctttgaactgtttaagagatgcatcagttggttccacggatggagtaggtgcaacaattttttgttcgacacatgtatgtactggagccattgtcttaactataatggtgcttgtatcgaaaaactttaatgtagatagcggaagctcttcgccgcgactttctacgtcgtaattaggttctaatgccgatctttgaatggatactagttttctaagttctaatgtgattctctgaaaatgtaaatccaattcctccggcattatagatgtgtatacatcggtaaataaaactatagtatccaacgatcccttctcgcaaattctagtcttaaccaagaaatcgtatataactacggagatggcgtatttaagagtggattcttctaccgttttgttcttggatttcatataagaaactataaagtccgcactactgttaagaatgattactaacgcaactatatagtttaaattaagcatcttggaaacataaaataactctgtagacgatacttgactttcgaataagtttgcagacaaacgaagaaagaacagacctctcttaatttcagaagaaaactttttttcgtattcctgacgtctagagtttatatcaataaaaaagttaagaattagtcggttaatgttgtatttcattacccaagtttgagatttcataatattatcaaaagacatgataatattaaagataaagcgctgactatgcacgaaatagctatatggttcgctcaagaatatagtcttgttaaacgtggaaacgataactgtatttttaattacgtcagctgcatctaaattaaatataggtatatttattccacacactctacaatatgccacaccatcttcataataaataaattcattagcaaagttattaattttagtgaaatagttagcgtcaactttcatagcttccttcaatctaatttgatgctcacacggtgcgaattccactttaacatctcttttccatgcctcaggttcatcgatctctataatatctagtttcttgcgtttaataaacacgggttcgtctttcgcaatgaggtctgtatagtaactatgtaaatgataactagatagaaagatgtagctatatagatgacgatcctttaagagaggtatgataactttaccccaatcagataaactattgttatggtcttcggaaaaagaatttttataaatttttccagtattttccaaatatacgtacttgacatctaaaaaatccttaatgataataggaatggataatccgtctattttataaagaaatacatatcgcacattatacttttttttggaaatgggaataccgatgtgtctacataaatatgcaaagtctaaatattttttagagaatcttaattggtccaaattcttttccaagtacggtaatagatttttcatattgaacggtatcttcttgatttctggttctaattccgcattaaatgatgaaactaagtcgctatttttataactaacgattacatcacctctaacatcatcatttaccaggatactgatcttcttttgtcgtaaatacatgtctaatgtgttaaaaaaaagatcatacaagttatacgtcatttcatctgtagtattcttgtcattgagtgataaacttgtgctaatctcttctttaacagtctgttcaaatttatatcctatatacgaaaaaatagcaaccaatgtttgatcattcgcgtcaatattctgttctattgtagtgtataacaatcttatatcttcttccgtgatagctgatacgttataaaggttgataacgaaaatatttttatttcgtgagataaagtcatcgtaggattttggacttatattcgcgtctagtagatatgcttttatttttggaataatctcaattagaatagtctctttagagtccatttaaagttacaaacaactaggaaattggtttataatgtataatttttttagtttttatagattctttattctatacttaaaaaatgaaaataaatacaaaggttcttgagggttgtgttaaattgaaagcgagaaataatcataaattatttcattatcgcgatatccgttaagtttgtattgtaatggcgtggtcaattacgaataaagcggatactagtagtttcacaaagatggctgaaattagagctcatctaagaaatagcgctgaaaacaaagataaaaacgatgatattttcccggaagatgtaataattccatctactaagcccaaaaccaaacgagccactactcctcgtaaaccagcggctactaaacgatcaaccaaaaaggataaagaaaaggaggaagtg---gaagaagaagtagttatagaggaatatcatcaaacaactgaagaaaattctccacctccgtcatcatctcctggagtcggtgacattgtagaaagcgtgaccgctgtagagcttgatgatagcaacggggatg------atgatgatgataatgataatgacgataatgaacctatggtacaagttgaagctggtaaagtaaatcatagtgctagaagcgatctctctgacctaaaggtggctaccgacaatattgttaaagatcttaagaaaattattactagaatctctgcagtatcgactgttctagaggatgttcaagcagctggtatctctagacaatttacttctatgactaaagctattacaacactatctgatctagtcaccgagggaaaatctaaagttgttcgtaaaaaagttaaaacttgtaagaagtaaatgcgtgcacttttttataaagatggtaaactgtttaccgataataattttttaaatcctgtatcagacaataatccagcgtatgaggttttgcaacatgttaaaattcctactcatttaacagatgtagtagtatatgaacaaacgtgggaggaggcgttaactagattaatttttgtgggaagtgattcaaaaggacgtcgacaatacttttacggaaaaatgcatgtacagaatcgcaacgctaaaagagatcgtatttttgttagagtatataacgttatgaaacgaattaattgttttataaacaaaaatataaagaaatcatccacagattccaattatcagttggcagtttttatgttaatggaaactatgttttttattagatttggtaaaatgaaatatcttaaggagaatgaaacagtagggttattaacactaaaaaataaacacatagaaataagtcccgataaaatagttatcaagtttgtaggaaaggacaaagtttcacatgaatttgttgttcataagtctaatagactatataaaccgctattgaaactgacggatgattctagtcccgaagaatttctgttcaacaaactaagtgaacgaaaggtatacgaatgtatcaaacagtttggtattagaatcaaggatctccgaacgtatggagtcaattatacgtttttatataatttttggacaaatgtaaagtccatatctcctcttccatcaccaaaaaagttaatagcgttaactatcaaacaaactgctgaagtggtaggtcatactccatcaatttcaaaaagagcttatatggcaacgactattttagaaatggtaaaggataaaaattttttagatgtagtatctaaaactacgttcgatgaattcctatctatagtcgtagatcacgttaaatcatctacggatggatgatatagatccttacacaaataattacaaaaccgataaatggaaatggataagcgtatgaaatctctcgcaatgaccgctttctttggagagctaaccacattagatattatggcattaataatgtctatatttaaacgccatccaaacaataccattttttcagtggataaggatggtcagtttatgattgatttcgaatacgatacttataaggcttctcaatatttggatttgccccttactccgatatctggagatgaatgcaagactcacgcatcgagtatagccaaacaattggcgtgtgtggacattattaaagaggatattagcgaatatatcaaaactacaccccgtcttaaacgatttataaaaaaataccgcaatagatcagatactcgtatcagtcaagatacagaaaagcttaaaatagctctagctaaaggcatagattacgaatatataaaagacgcttgttaataagtaaatgaaaaaaaactagtcgtttataataaaacacgatatggatgccaacgtagtatcatcttccactatcgcgacatatatagacgctttagcaaagaatgcttcggagttagaacagggttctaccgcatacgaaataaataatgaattggaactagtatttattaagccgccattgattactttgacaaatgtagtaaatatctccacgattcaggaatcgtttattcgatttaccgttactaataaggaaggcgtcaaaattagaactaagattccattatctaaggtacatggtctagatgtaaaaaatgtacagttagtagatgctatagataacatagtttgggaaaagaaatcattagtgacggaaaatcgtcttcacaaagaatgcttgttgagactatcaacagaggaacgccatatatttttggattacaagaaatatggatcctctatccgactagaattagtcaatcttattcaagcaaaaacaaaaaactttacgatagactttaagctaaaatattttctaggatccggtgcgcagtctaaaagttctttattgcacgctattaatcatccaaagtcaaggcctaatacatctctggaaatagaattcacacctagagacaatgaaacagttccatatgatgaactaataaaggaattgacgactttctcgcgtcatatatttatggcttctccagagaatgtaattctttctccacctattaacgcacctataaagacttttatgttgcctaaacaagatatagtaggtatggatctggaaaatctatatgccgtaactaagactgacggcattcctataactatcagagttacatcaaaggggttgtattgttattttacacatcttggttatattattagatatccagttaagagaataatagattctgaagtagtagtctttggtgaggcagttaaggataagaactggactgtatatctcattaagctaatagagcccgtaaatgcaatcagtgatagactagaagaaagtaagtatgtcgaatctaaactagtggatatttgtgatcggatagtattcaagtcaaagaaatacgaaggtccttttactacaactagtgaagtcgttgatatgttatctacatatttaccaaagcaaccagaaggtgttattttgttttattcaaagggacctaaatctaacattgattttaaaatcaaaaaggagaatactatagaccaaactgtaaatgtagtatttaggtacatgtccagtgaaccaattatctttggagaatcatctatctttatagagtataagaaatttaccaacgataaaggctttcctaaagaatatggttctggtaaaattgtgttatacaacggcgttaattatctaaataatatctattgtttggaatatattaatacacataatgaagtgggtattaagtccgtggttgtacctattaagtttatagcagaattcttagtcaatggagaaatacttaaacctagaatcgataaaaccatgaaatatattaactcagaagactattatggaaatcaacataatgtcatagttgaacatttaagagatcaaagcatcaaaataggagatgtctttaacgaggacaaactatctgatgtaggacatcaatatgccaataatgataaatttagattaaatccagaagttagttattttacgaataaaagaactagaggaccgttgggaattttatcgaactacgtcaagactcttcttatttctatgtattgttccaaaacatttttagacgattccaacaaacgaaaggtattggcgattgattttggaaacggcgctgacctggaaaaatacttttatggagagattgcgttattggtagcgacggatccggatgctgatgctatagctagaggaaatgaaagatacaacaaattaaattctggaattaaaaccaagtactacaaatttgactacattcaggaaactattcgatccaatacatttgtatctagtgtcagagaagtattttattttggaaagtttaatatcatcgactggcagtttgctatccattattctttccatccgagacattatgctaccatcatgaataacttatccgaactaactgcttctggaggcaaggtattaattactaccatggacggagacaaattatcaaaattaaccgataaaaagacttttataattcataagaatctacctagtagcgaaaactatatgtctgtagaaaaaatagctgatgatagaatagtggtatataatccatcaacaatgtctactccaatgactgaatacattatcaaaaagaacgatatagttagagtgtttaacgaatacggatttgttcttgtagataatgttgatttcgctacaattatagaacgaagtaaaaagtttattaatggtgcatctacaatggaagatagaccgtctacaagaaactttttcgaactaaatagaggagccattaaatgtgaaggtttagatgtcgaagacttacttagttactatgttgtttatgtcttttctaagcggtaaataataatatggtatgggttctgatatccccgttttaaatgcattaaataattccaatagagcgatttttgttcctataggaccttccaactgtggatactctgtattgttaatagatatattaatacttttgtcgggtaacaaaggttctacgtcttctaaaaataaaagtttgataacatctggcctgttcataaataaaaacttggcgattctatatatactcttattatcaaatctagccattgtcttatagatgtgagctactgtaggtgtaccatttgattttctttctaatactatatatttctctcgaagaagttcttgcacatcatctgggaataaaatactactgttgagtaaatcagttattttttttatatcgatattgatggacatttttatagttaaggataataagtatcccaaagtagataacgacgataacgaagtatttatacttttaggaaatcacaatgactttatcagatcaaaattaacaaaattaaaggagcatgtatttttttctaaatatattgtaactccagatacatatggatctttatgtgtagaattaaatggatctagttttcagcacggtggtagatatatagaggtggaggaatttatagatgatggaagacaagttagatggtgttctacatccaatcatatatctgaagatatacccgaagatatacacactaataaatttattatttatgatatttatacgtttgattcgttcaaaaataaacgattggtatttgtacaggtacctacatcattaggagatgatagctatttaactaacccgttattgtcaccgtattattgtaattcagtagctagacaaatggtcaatgatatgatttttaatcaagattcatttttaaaatatttattagaacatctgattagaagccactatagagtttctaaacatataacaatagttagatacaaagataccgaagaattaaatctaacgagaatatgttataatagagataagtttaaggcgtttgcattcgcttggtttaacggcgttttggaaaatgaaaaagtactagatacgtataaaaaggtatctgatttgatataatgaattcagtgactgtatcacacgcaccatatactattacttatcacgatgattgggaaccagtcatgaatcaattagtagagttttataacgaagtagccagttggctgctacgagacgagacgtcgcctattcctgataagttctttatacagttgaaacaaccgcttagaaataagcgagtatgtgtgtgtggtatagatccgtatccgaaagatggaactggtgtaccgttcgagtcaccaaattttacaaaaaaatcaattaaggagatagcatcttctatatctagattaaccggagtaattgattataaaggttataaccttaatataatagacggggttataccctggaattattacttaagttgtaaattaggagaaacaaaaagtcacgcgatttactgggataagatttctaagttactgctgcatcatataactaaacacgttagtgttctttattgtttgggtaaaacagatttctcgaatatacgggccaagttagaatctccagtaactaccatagtgggatatcatccagcagctagagaccgtcaattcgagaaagatagatcatttgaaattatcaacgttttactggaattagacaacaaggcacctataaattgggctcaagggtttatttattaatgctttagtgaaattttaacttgtgttctaaatggatgcggttattagaggtaatgatgttatctttgttcttaagactataggtgtcccgtcagcatgcagacaaaatgaagatccaagatttgtagaagcatttaaatgcgacgagttagaaagatatattgagaataatccagaatgtacactattcgaaagtcttagggatgaggaagcatattctatagtcagaattttcatggatgtagatttagacgcgtgtctagacgaaatagattatttaacagctattcaagattttattatcgaggtgtcaaactgtgtagctagattcgcgtttacagaatgcggtgccattcatgaaaatgtaataaaatccatgagatctaatttttcattaactaagtctacaaatagagataaaacaagttttcatatcatctttttagatacgtataccactatggataccttgatagccatgaaacgaacactattagaattaagtagatcatctgaaaatccactaacaagatcgatagacactgccgtatataggaaaaaaacaactcttcgggttgtaggtactaggaaaaatccaaattgcgacactattcatgtaatgcaaccaccgcatgataatatagaagattacctattcacttacgtggatatgaacaacaatagttattacttttctctacaacgacgattggaggatttagttcctgataagttatgggaaccagggtttatttcattcgaagacgctataaaaagagtttcaaaaatattcattaattctataataaactttaatgatctcgatgaaaataattttacaacggtaccactggtcatagattacgtaacaccttgtgcattatgtaaaaaacgatcgcataaacatccgcatcaactatcgttggaaaatgatgctattagaatttacaaaactggtaatccacatagttgtaaagttaaaattgttccgttggatggtaataaactgtttaatatcgcacaaagaattttagacactaactctgttttattaaccgaacgaggagaccatatagtttggattaataattcatggaaatttaacagcgaagaacccttaataacaaaactaattctgtcaataagacatcaactacctaaggaatattcaagcgaattactctgtccgaggaaacgaaagactgtagaagctaacatacgagacatgttagtagattcagtagagaccgatacctatccggataaacttccgtttaaaaatggtgtattggacctggtagacggaatgttttactctggagatgatgctaaaaaatatacgtgtactgtatcaaccggatttaaatttgacgatacaaagttcgtcgaagatagtccagaaatggaagagttaataaatatcattaacgatatccaaccattaacggatgaaaataagaaaaatagagagttgtacgaaaaaactttatctagttgtttatgcggtgctaccaaaggatgtttaacattcttttttggagaaacggcaactggaaagtcgacaaccaaacgtttgttaaagtctgctatcagtgatctgtttgttgagacgggtcaaacaattttaacagatgtattggataaaggacctaatccatttatcgctaacatgcatttgaaaagatctgtgttctgtagcgaactacctgattttgcatgtagtgggacaaagaaaatcagatctgataatattaaaaagttgacagaaccttgtgtcattggaagaccgtgtttctccaataaaattaataatagaaaccatgctacaatcattatcgatactaattacaaacctgtctttgataggatagataacgcattaatgagaagaatcgccgttgtgcgattcagaacacacttttctcaaccttctggtagagaggctgctgaaaataatgacgcgtacgataaagtcaaactattagacgaggggttagatggtaaaatacaaaataatagatatagattcgcatttctatacttgttggtgaaatggtacagaaaatatcatgttcctattatgaaactatatcctacaccggaagagattcctgactttgcattctatctcaaaataggtactctgttagtatctagctctgtaaagcatattccattaatgacggacctctccaaaaagggatatatattgcacgataatgtggttactcttccgttgactactttccaacagaaaatatccaagtattttaattctagactatttggacacgacatagagagcttcatcaatagacataagaaatttgccaatgttagtgatgaatatctacaatatatattcatagaggatatttcatctccgtaaatatatgctcatatatttatagaagatattacatatctaaatgaataccggaatcatagatttatttgataatcatgttgatagtataccaactatattacctcatcagttagctactctagattatctagtcagaactatcatagatgagaacagaagcgtgttattgttccatattatgggatcaggtaaaacaataatcgctttgttgttcgccttgatagcttccagatttaaaaaggttcacattctagtgccgaacattaacattttgaaaatttttaattataatatgggtgtagctatgaacttgtttaatgatgaattcatagctgagaatatctttattcattcaacaacaagtttttattctcttaattataacgataacgtcattaattataacggattatctcgctacaataactctatttttatcgttgatgaggcacataatatctttgggaataatactggagaacttatgaccgtaataaaaaataaaaacaagattccttttctactattgtctggatctcccattactaacacacctaatactctgggtcatattatagatttaatgtccgaagagacgatagattttggtgagattattagtcgtggtaagaaagtaattcagacacttcttaacgaacgcggtgtgaatgtactcaaggatttgcttaaaggaagaatatcatattacgaaatgcctgataaagatttaccaacgataagatatcacggacgtaagtttctagatactagagtagtatattgtcacatgtctaaacttcaagagagagattatatgattactagacgacagctatgttatcatgaaatgtttgataaaaatatgtataacgtgtcaatggcagtattgggacaacttaatctgatgaataatttagatactttatttcaggaacaggataaggaattgtacccaaatctgaaaataaataatggtgtgttatacggagaagaattggtaacgttaaacattagttccaaatttaaatactttatcaatcggatacagacactcaacggaaaacattttatatacttttctaattctacatatggtggattagtaattaaatatatcatgctcagtaatggatattctgaatataatggttctcagggaactaatccacatatgataaacggcaaaccgaaaacatttgctatcgttactagtaaaatgaaatcgtctttagaggatctattagatgtgtataattctcctgaaaacgatgatggttgtcaattgatgtttttgttttcgtcaaacattatgtccgaatcctatactctgaaagaggtaaggcatatttggtttatgactatcccggatactttttctcaatacaaccaaattcttggacgatctattagaaaattctcttacgccgatatttctgaacccgttaatgtatatcttttagcagccgtatattccgatttcaatgacgaagtgacgtcattaaacgattacacgcaggatgaattgattaatgttttaccctttgacattaaaaagctgttgtatctaaaatttaagactaaagaaacgaatagaatatactctattcttcaagagatgtctgaaacgtattctcttccaccacatccatcaattgtaaaagttttattgggagaattggtcagacaatttttttataataattctcgtattaagtataacgatgccaagttacttaaaatggttacatcagttataaaaaataaagaagacgctaggaattacatagatgatattgtaaacggtcacttctttgtatcgaataaagtatttgataaatctcttttatacaaatacgaaaacgatattattacagtaccgtttagactttcctacgaaccgtttgtttggggagttaactttcgtaaggaatataacgtggtatcttctccataaaactgataaaatatataaagaaataaatgtcgagctttgttaccaatggataccttccagttacattggaaccacatgagctgacgttagacataaaaactaatattaggaatgccgtttataagacgtatctccatagagaaattagtggtaaaatggccaagaaaatagaaatttgtaaagacgtggaattacctctcggcgaaatagttaataattctgtagttataaacgttccgtgtgtaataacctacgcgtattatcacgttggggatatagttagaggaacattaaacatcgaagatgaatcaaatgtaactattcaatgcggagatttaatctgtaaactaagtagagattcgggtactgtatcatttagcgattcaaagtactgcttttttcgaaatggtaatgcgtatgataacggcagcgaagtctccgccgttctaatggaggctcaacaaggtaccgaatctagttttgtttttctcgcgaatatcgtcgactcataagaaagagaatagcggtaagtatatatacgaatactatggcaataattgcgaatgttttattcccttcgatatatttttgataatatgaaaaacatgtctctctcaaatcagacaaccatctcataaaatagttctcgcgcgctggagaggtagttgctgctcgtataatctccccagaataatatacttctgtgtcatcgttcaatttatacggatttctatagttctctgttatataatgcggtttgccctcatgattagacaacgacaatagtgttctgaatttagatagttgatcagaatgaatgtttattggcgttggaaaaattatccatacagcgtctgcagagtggttgatagttgttcctagatatttaaaataatccaacttactaggcagcaaattgtctagataaaatactgaatcaaacggtgcagacgtattggcggatctaatggaatccaattgattgactatcttttgaaaatatacatttttatgatccgatacttgtaagaatatagaaataatgataagtccatcatcgtgtttttttgcctcttcataagaactatattttttcttattccaatgaacaagattaatctctccagagtatttgtacacatctatcaagtgattggatccataatcgtcttcctttccccaatatatatgtagtgatgataacacatattcattgggaagaaaccctccacttaaatatcctcctttaaaattaatccttactagttttccagtattctggatagtggttggtttcgactcattataatgtatgtttaacggcttcaatcgcgcgttagaaattgcttttttagtttctatattaataggagatagttgttgtgacatagtaaaaatgaaatgataactgtttagaaatagctcttagtatgggaattacaatggatgaggaagtgatatttgaaactcctagagaattaatatctattaaacgaataaaagatattccaagatcaaaagacacgcacgtgtttgctgcgtgtataacaagtgacggatatccgctaataggagctagaagaacttcattcgcattccaggcgatattatctcaacaaaattcagattctatctttagagtatccactaaactattacggtttatgtattacaatgaactaagagaaatctttagacggttgagaaaaggttctatcaacaatatcgatcctcacttcgaagagttaatattattgggtggtaaactagataaaaaggaatctattaaagattgtttaagaagagaattaaaagaggaaagtgatgaacgtataacagtaaaagaattcggaaatgtaattctaaaacttacaacacaggataaattatttaataaagtgtatataggttattgcatgtcgtgttttattaatcaatcattagaggatttatcacatactagtatttacaatgtagaaattagaaagattaaatcattaaatgattgtattaacgatgataaatacgaatatctgtcttatatttataatatgctagttaatagtaaatgaacttttacagatctagtataattagtcagattattaagtataatagacgactagctaagtctattatttgcgaggatgactctcaaattattacacttacggcattcgttaaccaatgcctatggtgtcataaacgagtatccgtgtccgctattttattaactacggataacaaaatattagtatgtaacagacgagatagttttctctattctgaaataattagaactagaaacatgtctagaaagaaacgattatttctaaattattccaattatttgaacaaacaggaaagaagtatactatcgtcatttttttctctagatccagctactgctgataatgatagaatagacgctatttatccgggcggtatacccaaaaggggtgagaacgttccagagtgtctatccagggaaatcaaagaagaagttaatatagacaattcttttgtattcatagacactcgtttttttattcatggtatcatagaagataccattattaacaaattttttgaggtaattttctttgttggaagaatatctctaacgagtgatcaaattattgatacctttaaaagtaatcatgaaattaaggatctaatatttttagatccgaattcaggtaatggactccaatacgaaattgcaaaatatgctctagatactgcaaaacttaaatgttatggccatagaggatgttattatgaatcattaaaaaaattaactgaggatgattgattagaaaatataaattaatttaccatcgtgtatttttataacgggattgtctggcatatcatgtagatagttaccatctacatcgtatactcgaccatctacgcctttaaatcctctatttattgacattaatctattagaattggaataccaaatattagtaccctcaattagtttattggtaatattttttttagacgataaatcgatggctcttgaaaccaaggttttccaaccggactcgttatcgatcggtgaaaagtctttttcattagcatgaatccattctaatgatgtatgtttaaacactctaaacaattggacaaattcttttgatttgctttgaatgatttcaaataggtcttcgtctacagtaggcataccattagataatctagccattataaagtgcacgtttacatatctacgttctggaggagtaagaacgtgactattaagacgaatggctcttcctactatttgacgaagagatgcctcgttccaagtcatatctagaatgaagatatcattaattgagaaaaaactaataccctcgcctccactagaagagaatacacatgttttaatgcattctccgttagtgtttgattcttggttaaactcagccaccgccttgattctagtatctttcgttctagatgagaactctatattagagataccaaagactttgaaatatagtaataagatttctattcctgactgattaacaaatggttcaaagactagacatttaccatgtgatgctaatattcccaaacatacatctatgaatttggcgcttttctcttttaattcagtaaatagagagatatcagccgcactagcgtcccctcccaatagttctccctttttaaaggtatctaatgcggatttagaaaactctctatctcttaatgagcgtttaaagtcattatatagggttgctatctcttgcgcgtattcacccggatcacgattttgtctttcaggaaagctatcgaacgtaaacgtagtagccatacgtcgcagaattctaaatgatgatatacctgtttttatttcagtaagtttagccttttgataaatctcttcttgctttttcgacatattaacgtatcgcattaatactgttttcttagcgaatgatgcagacccttctacgtcatcaaaaatagaaaactcgttattaactatgtacgaacataggcctcctagtttggagactaattctttttcattaactagacgtttattctcaaatagcgattggtgttgtaaggatcctggtcgtagtaagttaaccaacatggtgaattcttgcacactattgacgataggtgtagccgataaacaaatcatcttatggttttttaacgcaatggtcttagataaaaaattatatactgaacgagtaggacggatcttaccatcttctttgattaatgatttagaaatgaagttatgacattcatcaatgatgacacatattctactcttggaattaatagttttgatattagtaaaaaatttatttctaaaattttgatcatcgtaattaataaaaatacaatccttcgttatctctggagcgtatctgagtatagtgttcatccaaggatcttctatcaaagcttttttcaccaataagataatagcccaattcgtataaatatccttaagatgtttgagaatatatacagtagtcattgttttaccgacacctgtttcatggaacaataaaagagaatgcatactgtctaatcctaagaaaactcttgctacaaaatgttgataatccttgaggcgtactacgtctgttcccatcatttcaacaggcatattagtagttctgcgcaaggcataatcgatataggccgcatgtgatttactcatttatagtgataagtaataactatgttttaaaaatcataacagtagtttaactagtcttctctgatgtttgttttcgatacttttcgaatcagaagtcatactagaataaagcaacgagtgaacgtaatagagagcttcgtatactctattcgaaaactctaagaacttattaatgaattccgtatccactggatcgtttagaatactaaattgaacactgttcacatccttccaagaagaagacttagtaacggacttaacatgagacataaataaatccaaattttttttacaaacattactagccaccataatggcgctatcttttaaccagctatcgcttacacatttcagcaatctaacatttttaaagagactacaatatattctcatggtatcgattacacctctaccgaatagagtaggaagtttaataatacaatatttttcgtttacaaaatcaaataatggtcgaaacacgtcaaaggttaacatcttataatcgctaatgtatagattgttttcagtaagatgattattagatttaatagcatctcgttcacgtttgaacagtttattgcgtgcgctgagatcggcaactactgcgtccgctttagtacttctcccataatactttacgctattaatctttaaaatttcatagactttatctagatcgctttctggtaacatgatatcatgtgtaaaaagttttaacatgtcggttggcattctatttagatcattaactctagaaatctgaagaaagtaattagctccgtattccaaactaggtaatgggcttttacctagagacagattaagttctggcaatgtttcataaaatggaagaaggacatgcgtcccctcccggatattttttacaatttcatccatttacaactctatagtttgttttcattattattagttattatctcccattatcttggtaatacttaccccttgatcgtaagataccttatacaggtcattacatacaactaccaattgtttttgtacataatagattggatggttgacatccatggtggaataaactactcgaacagatagtttatctttccccctagatacattggccgtaatagttgtcggtctaaagaatatctttggtgtaaagttaaaagttagggttcttgttccattattgctttttgtcagtagttcattataaattctcgagatgggcccgttctctgaatatagaacatcatttccaaatctaacttctagtctagaaataatatcggtcttattcttaaaatctattcccttgatgaagggatcgttaatgaacaaatccttggcctttgattcggctgatctattatctccgttatagacgttacgttgactagtccaaagacttacaggaatagatgtatcgatgatgttgatactatgtgatatgtgtgcaaagactgttctcttggtggcgtcgctatatgttccagtaatggcggaaaactttttagaaatgttatatataaaagaattttttcgggttccaaacattaacagattagtatgaagataaacactcatattatcaggaacattatcaatttttacatacacatcagcatcttgaatagaaacgataccatcttctggaacctcaacaatctcggcagactccggataaccagttggtgggccatcactaacaataactagatcatccaacaatctactcacatatgcatctatataatctttttcatcttgtgagtaccctggatacgaaataaatttattatccgtatttccataataaggtttagtataaacagagagcgatgttgccgcatgaacttcagttacagtcgccgttggttggtttatttgacctattactctcctaggtttctctataaacgatggtttaatttgtacattcttaaccatatatccaataaagctcaattcaggaacataaacaaattctttgttgaacgtttcaaagtcgaacgaagagtcgcgaataacgatatcggatactggattgaaggtcaccgttacggtaatttttgaatcggatagtttaagactgctaaatgtatcttccacatcaaacggagttttaatataaacgtatactgtagatggttctttaatagtgtcattaggagttaagccaatagaaatatcattaagttcactagaatatccagaatgtttcaaagcaattgtattattgatacaattattatataattcttcgccctcaatttcccaaataacaccattacacgaagagaccgatacatgattaatacatttatatccaacatatggtacgtaaccgaatcttcccatacctttaacttctggaagttccaaactcagaaccaaatgattaagcgcagtaatatactgatccctaatttcgaagctagcgatagtctgattgtcgggaccattgtttgtcataactccggatagagaaatatattgcggcatatataaagttggaatttgactatcgactgcgaagacattagaccgtttaatagagtcatccccaccaatcaacgaattaatgatagtattattcattttctatttaaaatggaaaaagcttacaataaactccgtagagaaatatctataatttgtgagttttccttaaagtaacaacttccgtaaacgccgtctttatctcttagtaagtttattgtatttatgaccttttccttatcttcatagaatactaaaggcaacaaagaaatttttggttcttctctaagagctacgtgagacttaaccatagacgccaacgaatccctacatattttagaacagaaatacccaacttcgccacccttgaatgtctcaatactaataggtctaaaaaccaaatcttgattacaaaaccaacacttatcaattacactatttgtcttaatagacatatctgccatagatttataatacgttggtagtatacaagcgagtgcttcttctttagcgggcttaaagactgctttaggtgctgaaataaccacatctggaaggcttactcgcttagccatttaattacggaactatttttttatacttctaatgagcaagtagaaaacctctcatctacaaaaacatactcgtgtccataatcctctaccatagtaacacgttttttagatctcatatgtgctaaaaagttttcccatactaactgattactattatttttcgtataatttttaactgtttgaggttttagatttttagttacagaagtaatatcgaatattttatccaaaaagaatgagtaattaattgttttagaaggagtgttttcttggcaaaagaataccaagtgcttaaatatttctactacttcattaatcttttcggtactcagattcagtttctcatcttttacttgattgattatttcaaagactaacttataatcctttttatttatcctctcgttagccttaagaaaactagatacaaaatttgcatctacatcatccgtggatatttgatttttttccatgatatccaaaagttccgagataatttctccagaacattgatgagacaataatctccgcaatacatttctcaaatgaataagtttattagacacgtggaagtttgactttttttgtacctttgtacatttttgaaatacagactcgcaaaaaatacaatattcatatccttgttcagatactataccgttgtgtctacaaccgctacataatcgtagattcatgttaacactctacgtatctcgtcgtccaatattttatataaaaacattttatttctagacgttgccaaaaaatcctgtaatacttttagtttttggggttgtgaataaagtatcgccctaatattattaccatcttccgccaatatagtagttagattatcagcacatgaagaaaaacacctcttaggtggattcagtacaatgttatatttttcgtaccaactcatttaaatatcataatctaaaatagttctgtaatatgtctagcgctaatatattgatcataatcctgtgcataaattaaaatacaacaatgtctcgaaatcattgacatggcttcttccatagttagaagatcgtcgtcaaagttagcaacgtgattcatcaacatttgctgttttgaggcagcaaatactgaaccgtcaccattcaaccattcataaaaaccatcgtctgaatccattgataatttcttgtactggtttttgagagctcgcatcaatctagcatttctagctcccggattgaaaacagaaagaggatcgtacatccagggtccattttctgtaaatagaatcgtataatgtcccttcaagaagatatcagacgatccacaatcaaaaaattggtctccgagtttgtaacagactgcggactttaacctatacatgataccgtttagcatgatttctggtgatacgtcaatcggagtatcatctattagagatctaaagccggtgtaacattctccaccaaacatattcttattctgacgtcgttctacataaaacatcattgctccattaacgataacaggggaatgaacagcactacccatcacattagttcccaatgaatcaatgtgtgtaactccagaacatcttccatagcctatgttaggaggagcgaacactactcttccactattgccatcgaatgccatagaataaatatccttggaattgatagaaatcggactgtcggatgttgtgatcatcttcataggattaacaacaatgtatggtgccgcctgaagtttcatatcgtaactgatgccgtttataggtctagccacagaaaccaacgtaggtctaaatccaactatagacaaaatagaagccaatatctgttcctcatctgtcataacttgagagcatccagtatgaataatcttcattagatggggatctaccgcatcatcatcgttacaataaaaaattcccattctaatgttcataattgcttttctaatcatggtatgcatgtttgccctttgaatctctgtggaaattagatctgatacacctgtaatcactatcggattatcctccgtaagacgattaaccaacaacatataattataagactttactcttctaaattcataaagttgctggattagactatatgtgtctccatgtacatacgcgttctcgagcgcgggaagtttaatgccaaatagtgccatcagaataggatgaatgtagtaattagtttctggttttctataaataaaagacaaatcttgtgagctagacatatcggtaaaatgcatggattggaatcgtgtagtcgacagaagaatatgatgattagacggagagtatattttatctaactctttgagttggtcaccaattctaggactagctcgagaatgaataagtactaaaggatgagtacatttcacagaaacactggcgttgttcaatgtgctctttacatgggtaaggagttgaaatagctcgtttctatttgttctgacaatatttagtttattcataatgttaagcatatcctgaatagtaaaattagatgtgtcatacttgttagtagttagatatttagcaattgcattcccatcatttctcaatctcgtactccaatcatgtgtggatgctacttcatctatagaaaccatacaatcctttttggtagtctgttgagcttgatcatttcctgcacgtttaggtttggtacgttgatttctagcccctgcggatataaagtcatcgtctacaatttgggacaatgaattgcatacactacacgacaaagatttatcagaagtgtgaatatgatcttcatctaccaaagaaagagtttgattagtataactagattttagtcctgtgttagatgttaaaaaaacatcgctattgaccacggcttccattatttatattcgtagtttttactcgaaagcgtgattttaatatccaatcttattacttttggaatcgttcaaaacctttgactagttgtagaatttgatctattgccctacgcgtatactcccttgcatcatatacgttcgtcaccagatcgtttgtttcggcctgaagttggtgcatatctttttcaacactcgacatgagatccttaagggccatattgtctagattttgttgagatgttgctcctggatttggattttgttgtgctgttgtacatactgtaccaccagtaggtgtaggagtacatacagtggccacaataggaggttgaggaggtgtaactgtcggagtagtacaagaaatacttccatccgattgttgtgtacatgtagttgttggtaacgtctgagaaggttgggtagatggcggcgtcgtcgtcttttgatctttattaaatttagagataatatcctgaacagcattgatcggcgtcaacgctggaaggagtgaactcggttgtgtattatcatctgccgacagccaatcaaaaagattagacatatccgatgatgtattagtttgttgttgtcgtggttttggtgtaggagcagtactactaggtagaagaataggagccggtgtaggtgtaggaacctgcagtggagttatatgaatagttggttgtagcggttggataggctgtctgctggcggccatcatattatctctagctagttgttctcgcaactgtctttgataatacgactcttgagactttagtcctatttcaatcgcttcatccttttttatatccagatccttttcttcagaataatagattgacgactttggtgtagaggattctgccaacccctgtgagaacttgttaaagaagtccatttaaggctttaaaattgaattgcgattataagattaaatggcagacacagacgatattatcgactatgaatccgatgatctcactgaatacgag---gatgatgaagaggaagaagatggagagtcactagaaactagtgatatagatcccaaatcttcttataagattgtagaatcagcatccactcatatagaagatgcacattccaatcttaaacatatagggaatcatatatctgctcttaaacgacgctatactagacgtataagtctatttgaaatagcgggtataatagcagaaagctataacttgcttcaacgaggaagattacctctagtttcagaattttctgacgaaacgatgaagcaaaatatgctacatgtaattatacaagagatagaggagggttcttgtcctatagtcatcgaaaagaacggagaattgttgtcggtaaacgattttgacaaagatggtctaaaattccatctagactatattatcaaaatttggaaacttcaaaaacgatattagaatttatacgaatatcgttctctaaatgtcacaatcaagtctctcatatttagcaggttattgtcgtactttatatcgtgttcattaacgatattttgcaaaatagtaatgattctatcttccttcgatagatattcttcagagattattgtcttatattctttcttgttatccgatataaatttaataagactttgaacattattaatacccgtttgtttaaatttttctacagatattttagttttggtagattctattgtgtctgttaatagacatccaacatcgacattcgacgttaattgtctataaattagagtataaattttagaaataacattagcaaattgttgtgcgttgatgtcgttattctgaaacagtatgattttaggtagcattttcttaacaaagagaacgtatttattgttactcagttgaacagatgatatatccagattactaacgcatctgattccatataccaaactttcagaagaaatggtgtacaattgtttgtattcattcaatgtctccttttcagaaattagtttagagtcaaatactgcaataattttcaaaagatagttttcatcagataagattttatttagtgtagatatgataaaactattgttttgttggagaacttgatacgccgcattctctgtagtcgacgctctcaaatgggaaacaatctccattatttttttggaatcggatactatatcttcggtatcttgacgcagtctagtatacatagagttaagagaaattagagtttgtacattaagcaacatgtctttaaatgtggctacaaacttttccttttccgcatcatctagtttattatataccgattttacaacggcgccagatttaagaaaccagaatgaaaaactctgataactacaatatttcatcatagttacgattttatcatcttctatagttggtgtgataacacatacctttttctccaagactggaaccaacgtcataaaaatgtttaaatcaaaatccatatcaacatctgatgcgctaagaccagtctcgcgttcaagattatctttactaatggtgacgaactcatcgtatagaactctaagtttgtccattatttatttacagatttagttgtttaatttatttgtactcttccaaagttgggatagtatttttctaacgttggtattatattattaggatctacgttcatatgtatcataatattaatcatccacgttttgataaatctatctttagcttctgaaataacgtatttaaacaaaggagaaaaatatttagctacggcatcagacgtaataacattttttgtaaatgtaacgtatttagacgagagatcttcgttaaaaagttttccatctatgtagaatccatcggttgttaacaccattcccgcgtcagattgaataggagtttgaatagtttgttttggaaatagatccttcaataacttatagttgggtgggaaaaaatcgattttatcactagactctttcttttttactatcattacctcatgaactatttcttgaatgagtatatgtattttctttcctatatcggacgcgttcattggaaaatataccatgtcgttaactataagaatatttttatcctcgtttacaaactgaataatattagacgtagttcgtaaacgaactatatcattaccagtacaacatctaactatatgatatccactagtttcctttagccgtttattatcttgttccatattagcagtcattccatcatttaagaaggcgtcaaagataatagggagaaatgacattttggattctgttactactttaccaaaattaaggatatacggacttactatctttttctcaacgtcgatttgatgaacacacgatgaaaatgtgcttctatgagattgatcatgtagaaaacaacaagggatacaatatttccgcatatcatgaaatatattaagaaatcccaccttattatatttccccaaaggatccatgcacgtaaacattatatcgttatcattaataaagacttctttctcatcggatctgtaaaagttgttactgatttttttcattccaggatctagataattaataatgacgggttttctatttttattctttgtattttggcatatcctagaccagtaaacagtttccactttggtaaaatcagcagacttttgaacgctattaaacatggcattaatggcaataactaaaaatgtaaaatatttttctatgttaggaatatggtttttcactttaatagatatatggtttttggccaaaatgatagatatttttttatccgaggatagtaaaatattattagtcgccgtctctataaaaatgaagctagtctcgatatccaattttattctagaattgataggagtcgccaaatgcaccttatacgttatatctcccttgatgcgttccatttgtgtatctatatctgacacaagatcggtaaatagttttacgttattaatcatcacggtatcgccgtcgctagataatgctaatgttccatccaagtcccaaatggagagatttaactgttcatcgtttagaataaaatgattaccggtcatattaataaagtgttcatcgtatctagataacaacgacttataattaatgtccaagtcttgaactcgctgaatgatcttttttaacccagttagttttagattggtacgaaatatattgttaaactttgattctacagtaatgtccaaatctagttgtggaaatacgtccatcagcattgtttcaaacttaataatattattatccacatcttcatatgatccaaattccggaatagatgtatcacacgctctggctacccagataaccaaaaagtcgcacgctccaggatatacattgtataaaaagctatcgtttttaagtagtgtttttttttgcgtatatacgaagggattgaaaatagtattatcgacgtaactatattccaaattattcttatgcgaatagataataatatcgtccttaatatctaacaaatttcctaaatatccctttaattgagtcattcgaagcgtcaatagaatatgtctcttaactatttccggctgttgtatatttaaatgacttcgtaagaaataatatatgggcgacttctcatctatgtaatcatatggagtgagatatagggctcgttctacctcctgccctttacccacctgtaataccaattgcggactcactatatatcgcatatttatatcgtggggtaaagtgaaaatctactaccgatgatgtaagtcttacaatgtttgaaccagtaccagatcttaatttggaggcctccgtagaactaggggaggtaaatatagatcaaacaacacctatgataaaggagaatatcggttttatatcccgcagtagacgtctattcgcccatagatctaaggatgatgagagaaaactagcactacgattctttttacaaagactttattttttagatcatagagagattcattatttgttcagatgcgttgacgctgtaaaagacgtcactattaccaaaaaaaataacattattgtggcgccttatatagcacttttaactattgcatcaaaaggatgcaaacttacagaaacaatgattgaagcattctttccagaactatataatgaacatagtaagaaattcaaattcaactctcaagtatccatcatccaagaaaaacttggatatcagtctggaaactatcacgtttatgattttgaaccgtattactctacagtagctttggctattcgagatgaacattcatctggcatttttaatatccgtcaagagagttatctggtaagttcattatctgaaataacatatagattttatctaattaatctaaaatctgatcttgttcaatggagtgctagtacgggcgctgtaattaatcaaatggtaaatactgtattgattacagtgtatgaaaagttacaactggtcatagaaaatgattcacaatttacatgttcattggctgtggaatcagaacttccaataaaattacttaaagatagaaatgaattatttacaaaattcatcaacgagttaaaaaagaccagttcattcaagataagcaaacgtgataaggatacgttactaaaatattttacttaggagttagaatttatagacgactcatttagtttattactattactagcattattggtattcttcttatcatcttgttcagaaatatataacaatgctatacctaatactaaatacattatcatgcttgcaatggctctaacaacgacgaaccaaaatgaatttggtcgtagcttttgttcacaaaaatacataaagaaatgtctacataaatctatggcgccattggctacttgaaatagcgccagtcctcctacagattttaatatagctgtataacatgacatttattcatcatcaaaagagacagagtcaccatctgtcatatttagattttttttcatgtgttcaaagtatcctctactcatttcattataatagtttatcatacttagaattttaggacggatcaatgagtaagacttgactaaatcgtcagtagtaatttgcgcatcgtctattctacatccgcttcgtcgaataatgtatagcattgctttgagattctccatagctatcaagtctttatacaatgacatggaaatatctgtgaacactttatacttctccaacatcgatgccttaacatcatcacctactttagcattgaaaatacgttctattgtgtagatggatgtagcaagatttttaaacaacaatgccatcttacatgatgattgcctcaagtctccaatcttttgtttagaacgattagctacagagtccaacgcttggctgactagcatattattatctttagaaattgtattcttcaatgaggcgtttatcatatctgtaatttcgttagtcatattacagtctgactgggttgtaatgttatccaacatatcacctatggatacggtacacgtaccagcatttgtaataatcctatctaagatgttgtatggcattgcgcagaaaatatcttctcctgtaatatctccactctcgataaatctacttagattattcttaaatgccttattctctggagaaaagatatcagtgtccatcatttcattaatagtatacgcagaaaagataccacgagtatcaattctatccaagatacttattggttccgagtcacaaataatggtttcctctccttcaggagatcctgcatagaaatatctaggacaatagtttctatactgtctgtaactctgataatctctaaagtcactaactgataccatgaaattgagaagatcaaacgctgaagtaatcaatttttctgcctcgtttttactacaactagttttcatcaatgtagtgacgatgtattgtttagttactcttggtctaatactgatgatagagatattattacttcccataatggatcttctagtagtcaccttaaagcccattgatgcgaatagcagatagataaagtcttggtatgactcctttctaatatagtacggactacctttgtcacccaactttatacccacataagccataacaacctctttaatagccgtttcatgaggtttatcagccatgagcctaagtagttggaagaatctcatgaatcccgtctcagaaagtcctatatgcatgatagaagatttatctttcctgggaaactctcgtatagtcatagatgaaatactctttaaagtttctgaaataagattagtaacagtcttaccttcgactactctgggtaacaaacatactctaataggtgttttctctgcggagataatatcagaaaggatagagcaataagtagtattattgtgattataaagaccgaatacataacaggtagaatttataaacatcatgtcctgaaggtttttagacttgtattcctcgtaatccacaccgtcccaaaacatggatttggtaactttgatagccgtagatctttgttccttcgccaacaggttaacgaaattaataaagaatttgttgtttctatttatgtccacaaattgcatatttggaagtcccaccgttacgttcactgcagcattttgaggatctcgagtatgaagtacgatgttattgtttactggtatatctggaaagaattctaccagtctaggaataagagattgatatcgcatagaaatacaaaagttaataatctcatcatcgaagattactcggttaccattgtaataaattggtactctatcataatcgtcgacaaagtactgttcatacatgatgagatgtttatatgttggcatagtagtgagatcgacgtttggtaatggcaatgtattaagattaactccataatgtctagcagcatccgcgatggcataagtgttgtcaaagcggggttgatcttgtgctgttatatattgtctaacacctataagattatcaaaatcttgtctgcttaatacaccgttaacaatttttgccttgaattcttttattggtgcattaataacatccttatagaggatgttaaacaaataagtattatcaaagttaagatctgggtatttcttttctgctagaacatccattgagtcggagccatctggtttaatataaccaccgataaatctagctctgtattctgtatccgtcaatctaatattaagaaggtgttgagtgaaaggtggaagatcgtaaaagctgtgagtattaatgatagggttagtttccgaactaatgttaattggggtattaataatatcgatatttccagcgttaagtgtaacattaaacagttttaattcacgtgacgtggtatcaattaaataattaatgcccaatttggatatagcagcctgaagctcatcttgtttagttacggatcctaatgagttattaagaaatacatcgaacggatgcacgaaggttgttttaagttggtcacatactttgtaatctagacatagatgcggaagaacggtagaaactatacgaaatagatattcagagtcctctaattgatcaagagtaactattgacttaataggcatcatttatttagtattaaatgacgaccgtaccagtgacagatatacaaaacgacttaattacagagttttcagaagataattatccatctaacaaaaattatgaaataactcttcgtcaaatgtctattctaactcacgttaataacgtggtagatagagaacataatgccgccgtagtgtcatctccagaggaaatatcatcacaacttaatgaagatttatttccagacgatgattctccggccactattatcgaaagagtacaacaaccgcatactactattattgacgatacgccacctcctacgtttcgtagagagttattgatatcggaacaacgtcagcaacgagaaaaaagatttaatattacggtatcaaaaaatgccgaagcgataatggaatctagatcgatgataacttctatgccaacacaaacaccatccttgggagtagtttatgataaagataaaagaattcagatgctagaggatgaagtggttaatcttagaaatcaacgatctaatacaaaatcatctaataatttggataattttaccagaatactatttggtaagactccgtataaatcaacagaagttaataagcgtatagccatcgttaattatgcaaatttgaatgggtcccccttatcagtagaggacttggatgtttgttcagaggatgaaatagatagaatctataaaacgattaaacaatatcacgaaagtagaaaacgaaaaattatcgttactaacgtgattattattgtcataaacattattgaacaggcattgctaaaacttggatttgacgaaatcaaaggactgagtaccgacatcacttcagaaattatcgatgtggagatcggagatgactgtgatgctgtagcatcaaaactaggaattggcaacagtccggttcttaatattgtattgtttatactcaagatattcattaaacgaattaaaattatttaatttaatacattcccatatccagacaacaatcgtctggattaatctgttcctgtcgtctcataccggacgacatattaatctttttattagtgggcatctttttagatggtttctttttcccagcattaactgattcgatacctagaagatcgtgattgatctctccgaccattccacgaacttctaattgaccgtctctaacggtaccataaactattttaccagcattagtaacagcttggacaatctgaccatccattgcgttgaatgatgtagttgctgttgttctacgtctaggagcaccagaagtatttttagagctcttggatgttgatgtagaagaagacgaggattttgatttacatgtaatacattttgaactctttgattttgtatcacatgcgccggcagtcacatctgtttgagaattaagattattgttgcctcctttgacggctgcatctccaccaatctgtgctagtaaatttttaagctgtggtgtaatcttattaactgtttcgatataatcatcgtaactgcttctaacggctaaattttttttatccgccatttagaagctaaaaatatttttatttatacagaagatttaactagattatacaatgaactaatatgatccttttccagattatttacaaacctggtatttcttgtttctggaggaggcaagtttacattcggacttggattttgtgagttcttgatcttattatacatcgcgtataggatggcgacggtaactgctacacaaataccaatcaaaagaagaataccaatcatttattgataataacttcactattgatcaagtatacaatatattatcatcttttcactaaataagtagtaataatgattcaacaatgtcgagatatatgaacgataataacttagtttacggaaatatcgctatgattggtatgaatgactccactaactctgtggggtgcgcagtgctttccccacatagaataaattagcattccgactgtgataataataccaagtataaacgacataatactcaatactttccatgtacgagtgggactggtagacttactaaagtcaataaaggcaaagatacacgaaagaatcaaaagaatgattccagcaattaacactccggaaaaataatttccaatcataagcatcatgtccatttaactaataaaaattttaaatcgccgaatgaacaaagtggaatataaaccatataaaaacaatagtttgtactgcaaaaataatatctatttttgttttcgaagatatggtaaaattaaatagtagtacacaacatgttataactaacagcagcaacggttcgtaattacttatcatttactagacgaaaaggtggcgggatattttcttgctcaaataatacgaatatattacccatccattttatgcgatgtttatatactctaatctttaatagatctatagacgacgggtttaccaacaatatagattttatcgattcatctaatttaaacccttccttaaacgtgaatgatctattatctggcataacgatgaccctacctgatgaatcggacaatgtactgggccatgtagaataaattatcaacgaatcatcgtctacgaacatttatatcatttgttttaattttaggacgcgaataaatagatataaaatagaaaataacagatattacaaccagtgttatggccgcacccaaccaggtaggcagttttattttatcttttactacaggttctcctggatgtatgtcaccaactgtagacgtagttctagtacaattagacgtaagttccgcttgggaattttttaacgctaaagagttaacgttaatcgtacacccaacgtatttacatctagttctttgaacatcttgattataatataaccattttctatctctagattcgtcagtgcactcatgtaaccaacataccctaggtcctaaatatttatctccggaattagattttggataattcgcacaccaacaatttctatttcctttatgatcgttacaaaagacgtataatgccgtatccccaaaagtaaaataatcaggacgaataattctaataaactcagaacaatatctcgcatccatatgtttggagcaaatatcggaataagtagacatagccggtttccgttttgcacgtaaccattctaaacaattggggtttccaggatcgtttctacaaaatccagtcataaaatcgtcacaatgttctgtcttgtaattattattaaatatttttggacagtgtttggtatttgtctttgaacaacattttgctacgctatcactatctcccaggagataatccttttttataaaatgacatcgttgcccggatgctatataatcagtagcgtgttttaaatccttaatatattcaggagttacctcgttctgataatagattaatgttccaggacgaaatttgaaagaactacatggttctccatgaattaatacatattgtttagcaaactcaggaactataaaactactacaatgatctatcgacataccatctatcaaacaaaatttgggtttaatttctcctggagacgtttcataataatacatataactttcttcggcaaacttaacagttctattatatttaggataattaaaacctaattccatatatttgtctcgtatatctgctattcctggtgctatgttgattctattaagagtaacggctgcccccattcttaataatcgtcagtatttaaactgttaaatgttggtatatcaacatctaccttatttcccgcagtataaggtttgttgcaggtatactgttcaggaatggttacatttatacttcttctatagtcctgtctttcgatgttcatcacatatgcaaagaacaaaataaacaaaataatgtaagaaataatattaaatatctgtgaattcgtaaatacattaattgccataataattacagcagctacaatacacacaatagacattcccacagtgttgccattacctccacgatacatttgagttactaagcaataggtaataactaagctagtaagaggcaatagaaaagatgagataaatatcatcaatatagagattagaggagggctatatagagccaagacgaacaaaatcaaaccgagtaacgttctaacatcattatttttgaagattcccaaataatcattcattcctccataatcgttttgcatcatacctccatctttaggcataaacgattgctgctgttcctctgtaaataaatctttatcaagcactccagcacccgcagagaagtcgtcaagcatattgtaatatcttaaataactcatttatatattaaaaaatgtcactattaaagatggagtataatctttatgccgaactaaaaaaaataacttgtggtcaatccctaagtctttttaacgaagacggggatttcgtagaagttgaaccgggatcatcatttaagtttctgatacctaagggattttactcctctccttccgtacagacgagtttagtattcgagacattaacaacgaccgataataaaattactagtatcaatccaacaaatgcaccaaagttatatcctcttcaacacaaagtcgtatctgaagtagtttctaatatgaggaaaatgattaaattaaaacgtcctctatacatcactcttcacttggcgtgtggatttggtaagactattaccacgtgttatcttatggctacacacggaagaaaaaccgtcatttgtgtacccaataaaatgttaatacatcaatggaagacacaggtagaggcagtcggattggaacataagatatctatagatggagtaagtagtttattaaaggaactaaagactcaaagtccggatgtattaatagtagttagtagacatctgacaaacgatgccttttgtaaatatatcaataagcattatgatttgttcatcttggatgaatcacatacgtataatctgatgaacaatacagcagttacaagatttttagcgtattatcctccgatgatgtgttattttttaactgctacacctagaccatctaacagaatttattgtaacagtattattaatattgccaagttatccgatctaaaaaaaactatctatgctgtagatagtttttttgagccatattccacagataatattagacatatgataaaacgactagatggaccatctaataaatatcatatatatactgagaagttattatctgtagacgagcctagaaatcaacttattcttaataccctggtagaagaattcaagtcaggaactattaatcgcgttttagttattactaaactacgtgaacatatggtattattctacaaacgattattagatcttttcggaccagaggttgtatttataggagacgcccaaaatagacgtactccagatatggttaaatcaatcaaggaactaaatagatttatattcgtatccaccttattttattccggtactggtttagatattcctagtttggattcgttgttcatttgctcggcagtaatcaacaatatgcaaatagagcaattactagggagggtatgtcgagaaacagaactattagataggacggtatatgtatttcctaacacatccgtcaaagaaataaagtacatgataggaaattttgtgcaacgaattattagtctgtctgtagataaactaggatttaaacaagaaagttatcggaaacatcaagaatccgatcccacttctgtatgtacagcatcctccagagaagaacgtgtattaaatagaatatttaactcgcaaaatcgttaagaagtttaagcgacgatccacatgctgtacaggccagtgtattacccctcatagtattaatataatccaatgatacttttgtgatgtcggaaatcttaaccaatttagactgacagacagaacacgtcatgcaatcatcctcatcgataactgtagtcttgggcttctttttgcgactcttcattccggaacgcgcattggtgctatccatttaggtagtaaaaaataagtcagaatatgccctatagcacgatcgtgtaaaacctggtatatcgtctctatctttatcacagtatagtgtatcgacatctttattattattgacctcgtttatctcggaacatggaatgggaacatttttgttatcaacggccacctttgccttaattccagatgttgtaaaattataactaaacagtctatcatcgacacaaatgaaatttttgtttaaacgtttgtagtttacgtatgcggctcgttctcgtctcattttttcagatattgcaggtactataatattaaaaataagaatgaaataacataggattaaaaataaagttatcatgacttctagcgctgatttaactaacttaaaagaattacttagtctgtacaaaagtttgagattttcagattctgcggctatagagaagtataattctttggtagaatggggaacatctacttactggaaaataggcgtacaaaaggtagctaatgtcgagacgtccatatctgattattatgatgaggtaaaaaataaaccgtttaatattgatccggggtattatattttcttaccggtatattttggaagcgtctttatttattcaaagggtaaaaatatggtagaacttggatctggaaactcttttcaaataccagatgatatgcgaagtgtgtgtaacaaagtattagacggcgataacggaatagactttctgagatttgttttgttaaacaatagatggataatggaagacgctatatcaaaatatcagtcaccagttaatatatttaaactagcgagtgagtacggattaaacatacccaactatttagaaattgaaatagaggaagacacattatttgacgacgagttatactctattatagaacgctctttcgatgataattttccaaaaatatccatatcgtatattaagttgggagaacttaggcggcaagttgtagactttttcaaattctcattcatgtatattgagtccatcaaggtagatcgtataggggataatatttttattcctagcgttataacaaaatcaggaaaaaagatattagtaaaagatgtagaccatttaatacgatccaaggttagagaacatacatttgtaaaagtaaaaaagaaaaacacattttccattttatacgactatgatgggaacggaacagaaactagaggagaagtaataaaacgaattatagacactataggacgagactattatgttaacggaaagtatttctctaaggttggtagtgcgggcttaaagcaattgactaataaattaaatattaatgagtgcacaactgtcgatgagttagttgatgagattaataaatccggaactgtaaaacgaaaaataaaaacccaatcagcatttgatttaagtagagaatgtttgggatatccagaagcggattttataacgttagttaataacatgcggttcaaaatagaaaattgtaaggttgtaaattttaatattgaaaatactaattgtttaaataacccaagtattgaaactatatatggaaactttaaccagttcgtctcaatctttaatatcgtcaccgatgtcaaaaaaagattattcgagtgaaataatatgtgcctttgatataggtgcaaaaaatcctgccagaactgttttagaagttaaggataactccgttagggtattggatatatcaaaattagactggagttctgattgggaaaggcgcatagctaaagatttgtcacaatatgaatacactacagttcttctagaacgtcagcctagaaggtcgccatacgtcaaatttatctattttattaaaggctttttatatcatacatcggctgccaaagttatttgtgtctcgcctgtcatgtctggtaattcatatagagatcgaaaaaagagatctgtcgaagcattttttgattggatggacatattcggattgcgagactccgttccagatagacgcaaattagacgatgtagcggatagtttcaatttggctatgagatacgtattagataaatggaatactaattatacacattataataggtgtaaatctagaaattacataaaaaaaatgtaataacgttagtaacgccattatggataatctatttacctttctacatgaaatagaagatagatataccagaactatttttaactttcatctaataagttgcgatgaaataggagatatatatggtcttatgaaagaacgcatttcctcagaggatatgtttgataatatagtatataataaagatatacatcctgccattaagaaactagtttattgtgacattcaacttactaaacacattattaatcagaatacgtatccggtatttaacgattcttcacaagtgaaatgttgtcattatttcgatataaactcagataatagcaatattagctctcgtacagtagagatatttgagagggaaaagtcatctcttgtatcatatattaaaactaccaataagaagagaaaagtcaattatggggaaataaagaaaactgtacatggaggcactaatgcaaattacttttccggtaaaaaatctgatgagtatctgagcactacagtcaggtccaatattaatcaaccttggatcaaaaccatctctaagaggatgagagtcaatatcattaatcactctatagtaacacgtggaaaaagctccatattacaaactatagaaattatttttactaatagaacatgtgtgaaaatattcaaggattctactatgcacattattctatccaaggacaaggatgaaaaggggtgtatacacatgattgacaaattattctatgtctattataatttatttctgttgttcgaggatatcatccaaaacgagtactttaaagaagtagctaatgttgtaaaccatgtactcacggctacggcattagatgagaaattattcctaattaaaaaaatggctaaacacgatgtttatggagttagcaatttcaaaatagggatgtttaacttgacatttattaagtcattggatcataccgttttcccctctctgttagatgaggatagtaaaataaagttttttaaggggaaaaagctcaatattgtagcattacgctctctggaggattgtataaattacgtgactaaatccgagaatatgatagaaatgatgaaggaaagatcgactattttaaatagcatagatatagaaacggaatcggtagatcgtctaaaagatttgcttctaaaatgaaaaaaaacactgattcagaaatggatcaacgactcgggtataagtttttggtgcctgatcctaaagccggagttttttatagaccgttacatttccaatatgtatcgtattctaattttatattgcatcgattgcatgaaatcttgaccgtcaagcggccacttttatcgtttaagaataatacagaacgaattatgatagaaattagcaatgttaaagtgactcctccagattactcacctataatcgcgagtattaaaggtaagagttatgacgcattagccacgttcactgtaaatatctttaaagaggtaatggccaaagagggtatatccatcactaaaataagtagctatgagggaaaagattctcatttgataaaaattccgctactaataggatacgggaataaaaatccacttgatacagccaagtatcttgtccctaacgtcataggtggggtctttatcaataaacaatctgtcgaaaaagtaggaattaatctagtagaaaagattacaacatggccaaaatttagggttgttaagccaaactcattcacgttctcgttttcctccgtatcccctcctaatatattaccgacaagatatcgccattacaagatatctctggatatatcacaattggaagcgtcgaatatatcatcgacaaagacatttataacggtcaatattgttttactgtctcaatatttatctagagtgagtttaggattcattagacgtagtttatcatacgatatgcctccagaagttgtctatttagtaaacgcgataatagatagtgctaaacgacttaccgaatctattactgactttaatattgatacgtatattaatgacctggtggaagccgaacacattaaacaaaaatctcagttaacgattaacgagttcaaatatgaaatgctacataactttttacctcatatgaactatacacccgatcaactaaagggattttatatgatatctttactaagaaagtttctttactgtatctactacacttctagatatccagatagagattcaatggtttgtcatcgcatcctaacatacggcaaatattttgagacgttggcacatgatgaattagagaattacataggcaacatcagaaacgacatcatgaacaatcacaagaatagaggcacttacgcggtaaacattcatgtactaacaactcccggacttaatcacgcgttttctagcttattgagtggaaagttcaaaaagtcagacggtagttatcgaacacatcctcactattcatggatgcagaatatttctattcctagaagtgttggattttatccggatcaagtaaagatttcaaagatgttttctgtcagaaaataccatccaagtcaatatctttacttttgttcatcagatgttccggaaagaggtcctcaggtaggtttagtatctcaattgtctgtcttaagttccattacaaatatactaacgtctgagtatttggatttggaaaagaaaatttgtgagtatatcagatcatattataaagatgatataagttactttgaaacaggatttccaatcactatagaaaatgctctagttgcatctcttaatccaaatatgatatgtgattttgtaactgactttagacgtagaaaacggatgggattcttcggtaacttggaggtaggtattactttagttagggatcacatgaatgaaattcgtattaatattggagcaggaagattagtcagaccattcttggtggtggataacggagagctcataatggatgtgtgtccggagttagaaagcagattagatgacatgacattctctgacattcagaaagagttcccacatgtcatcgaaatggtagatatagaacaatttacttttagtaacgtatgtgaatctgttcaaaaatttagaatgatgtcaaaggatgaaagaaagcaatacgatttatgtgactttcctgccgaatttagagatggatatgtagcatcttcactagtgggaatcaatcacaattctggtcccagagctattcttggatgtgctcaagctaaacaagctatctcttgtctgagttcggatatacgaaataaaatagacaatggaattcatttgatgtatccagagaggccaattgtcattagtaaggctttagaaacttcaaagattgcggctaattgcttcggacaacatgttactatagcattaatgtcgtacaaaggtatcaatcaagaggatggaattatcatcaaaaaacaatttattcagagaggcggtcttgatattgttacagccaagaaacaccaagtagaaattccattggaaaactttaataacaaagaaagagataggtctaacgcctattcgaaattagaaagtaatggattagttagactgaatgctttcttggaatccggagacgctatggcacgaaatatctcatcaagaactcttgaagatgattttgctagagataatcagattagctttgatgtttccgagaaatataccgatatgtacaaatctcgcgttgaacgagtgcaagtagaacttactgacaaagttaaggtgcgagtattaaccatgaaagaaagaagacccattctaggagataaatttaccactagaacgagtcaaaagggaacagtcgcgtatatcgcagatgaaacggaacttccatacgacgaaaatggtatcacaccagatgtcattattaattctacatccatcttctctagaaaaactatatctatgttgatagaagttattttaacagccgcatattctgctaagccgtacaacaataagggagaaaaccgacctgtctgttttcctagtagtaacgaaacatccatcgatacatatatgcaattcgctaaacaatgttatgagcattcaaatccgaaattgaccgagaaagaattatcggataaaatcttttgtgaaaagattctttatgatcctgaaacggataagccttatgcatccaaagtattttttggaccaatttattacttgcgtctgagacatttaactcaggacaaggcaaccgttagatgtagaggtaaaaagacgaagctaattagacaagcgaatgagggacgaaaacgtggaggaggtatcaagtttggagaaatggagagagactgtttaatagcgcatggcgcagccaatactattacagaagttttaaaagactcagaagaggattatcaagatgtgtatatttgtgaaaattgtggagacatagcagcacaaatcaaaagtattaatacatgtcttagatgttcaaaacttaatctctctcctctcttaacaaaaattgataccacgcacgtatctaaagtatttcttactcaaatgaacgccagaggcgtaaaagtcaaattagattttgaacgaagacctccttcgttttataaaccattagataaagttgatctcaagccgtcttttctgaagtaggtttcttatttagtagttgttgtagataatcgttaatattatcaagataatccaaatctaattcttcaaatgaagtaggatcttctataactactttatcatagtctaaagatgactgatatttaggttttgttggtggttgaggtgtaacagctacttgagataccaaagtctgatattcagaaagctgtggatgtttgggttcaacatccactgatggtgttacaccaatcggttcagtgacgtctgtggatggaggtgctacttttacagaacctgtagccttagttgtcgacggagatacatcttcaatgcgaggaaatgtataatttggtaatggtttcttatgtggatctgaagaagaggtaagatatctactagaaagataccgatcacgttctagttctcttttgtagaacttaactttttctttctcagcatctagttgatatgccaacctcttcacgttactacgttcatattccaattcacgttcgcatgggttacctccgcagtttttacgagcgatttcacgttccagattacgtttagccttcatgcgtctctccctctctctatcgagtttatcagagcagtctttctaaaggcgatcgaactccataaatttctccaacgatttgattgtttccatagatttccgaagttcagcttctaggacggcgattctttttctttcgaattcacagctggatgtacaaccgtttcctccgtttccattaccatctctaagtttctttcctagatcggcaatctttctcaacatttcatccccatacattttacattcctcgagtctaccgtcgtcgaaatatctttccaactcc-ttttcgacctcaataactttaacacgttgtctctcaagctctcttttgtagcaactatcattttatctgattccctggcgcgtttaagatcttcatgcaattgagtcagctcttaacgcaatctcttgcttcttcgtcatagtactcacaatcactgtgagatccattgctaccacgtctacacttggtgagctcgcgtttaagagattcaatttcccgtttgtattggtccatgtctccattgccgcaaccattagatttacaggctgttagctgtcgttcaagatcagaaatacggtttttcttggaattgatttcgtcaatgtacttaacatgattaacatcgaaacacttattaagttctttttccaattctacgattttatttctttcgcgagtcaattccctcctgtagtagctatcggttttgtcagattcacgctctctacgtagactttcttgcaagttactaatttgttccctgacacgtccgagttcagttttatatgccgaatagagttctgattcatcctttgagcagatctctagcgattgtttaagatccctaattctagtctttagcctatttacctcctcagaagatgttccgttaccgttgcgtttacactcgttaagttgtctatcaagatccatgattctatctctaagacgttgtatctctttttccatatcagcattgctttcattattacgtctgtagtcacttaactatctttcaagatctgagattctatctctaagacgtctcatttctatctgtttcggtattggtcttattattacgtctacagtcgttcaactgtctttcaagatctaatattctagattggagtctactaatctctgtaagatttcctcctccgctctcaatgcagtcggtcaacttattctctagttcgctaatacgcgaacgcagtgcatcaacttcttgcgtgtctttctggttgtgtgtacattcatcgagtctagattcgagatctctaacgcgtcgtcgttcttcctcaagttctctgcgtactacagaaagcgtgtccctatcttgttgatatttagcaatttctgattctagagtactgattctgctcacgtagttactaatagttgtcttagccttatcaagttcctccttgtatttgtcgcattccttgatatccctacgaagtctgggcagttcccattcgacattacgacgtttatcaatttcagctcggagatcgtcatcgcgttgttttagccacatacgactaagttcaagttctccttgacaagatccatctacttttccatccctaatagtatccagttccttttctagttctgaacgcatttctcgttccctatcaagcgattctttcaattctcggatagtcttcttatcaatttctgatgaatctgaaccatcatctgtcccattttgaatatccctaagttctttgatctcttttgtaagtcggtcgattctttcggttttataaacagaatccctttccaaagtcctaatcttactgagtttatcactaagttctgcattcaatttggtgagttttctcttggcttcttccaactctgttttaaactctccaccatttccgcattcttcctcgcatttatctaaccattcaattagtttattaataactagttggtaatcagcgattcctatagccgttcttgtaattgtgggaacataattaggatcttctaatggattgtatgacttaatagcatcatctttatcattattagggggatggacaaccttaattggttggtcctccttatctcctccagtagcatgtggttcttcaataccagtgttagtaataggcttaggcaaatgcttgtcgtacgcgggcacttcctcatccattaagtatttataatcgggttctgcttcagaatattcttttctaagagacgcgacttcaggagttagtagaagaactctgtttctgtatctatcaacgctggaatcaatactcaagttaaggatagcgaatacctcatcgtcatcatccgtatcttctgaaacaccatcatatgacatttcatgaagtctaacgtattgataaatagaatcagatttagtattaaacagatccttaacctttttagtaaatgcatatatatatattagatctccagatttcataatatgatcacatgccttaaatgtcagtgcttccataatatagtctggaacactaatgggtgacgaaaaagataccgcaccatatgctacgttgataaataaatctgaaccactaagtagataatgattaatattaaggaagaggaaatattcagtatatagatatgccttagcatcatatcttgtactaaacacactaaacagtttattgatgtgatcaatttccaacagaacaattagagcagcaggaataccaacaaacatattaccacagccgtattttttatgaatatcacatatcatgttaaaaaatcttgatagaagagcaaatatctcatctgacttaatgagacgtagttcagcagcagcataagtcataactgtaaatagaacatactttcctgtagtattgattctagactccacatcaacaccattattaaaaatagttttatatacatctttaatctgctctccgttaatcgtcgaacgttctagtatacggaaacactttgatttcttatctgtagttaatgacttagtgatatcacgaagaatattacgaattacatttcttgtttttcttgagagacatgattcagaactcaactcatcgttccatagtttttctacctcagtggcgaaatcttttgagtgcttggtacatttttcaataaggttcgtgacctccatttattataaaaaattttattcaaaacttaactacaatcgggtaattataagatcgtagatctcccatgtggtggaatactaccatctatcgcatgtggatggacagtgggtaatggccatgggaacagtaatgattgcatatttatctttcttgctagtattactgcatattgtcccaatgtttcgatgtggtgttctaacctatcaactgccgctgtatcacaacaatagtgtccgatggaattaagattatgatccaatgtgtttaatatatgattatcaagtcttatacgatccgcgtcttttttgacaggatcaggttcttctacatgaagaagtttcggcctcttataatattcatgtctgggaaacggtggtctagggtaaggctccggtatcggagtgggttttggattataatcatcatcgtctacatcatcatcttcgatatttattttgctatcttgatgatgtcctgtatcagttgcattttcaacactcgactgaatattagcacattcattgtctattattaccatatttctaaacccaaaatgtatgtgttgaacatcagtactatcgttgatgagtcttatagcatgaattcgcttatcgttatcgggtttagtttctgtaaccttaacaattccttttttattaaactctacataatcataaccatttctattgtttgttttaatataaacgagtatagcatcattgctaaatttttcaatagtatcgaaaacagaatatcccaaaccatataatatatattcagggacactcaaactaaatgtccaggattctcctaaatacgtaaactttaatagtgcgaaatcattcaaaaatctaccacttatagatagatagtacatgaatgcgtatagtagtctaccgatctctttattatgaaaaccgacattaccatcatatatttcgtgatatacatgtgatccgtttacgttaaaccataaatacatgggtgaccctataaacatgaatttatttctaattctcagagccatagttaattgaccgtgtaatatttgcttacatgcatacttgatacgatcattaataagatttttattattgctcgttatttcagaatcgtatatataaggagtaccatcgtgattcttaccagatattatacaaaatactatatataaaatatattgacccacgttagtaatcatgtaaatgtttaatgttttaaattttgtatttaatgattcattatcatacgctagcatggtcttgtaatattcattctttaaaatataatattgtgttagccattgcattggagctcctaatggagattttctattctcgtccattttaggatatgctttcataaagtccctaataacttcgtgaataatgtttctatgttttctactgatgcatgtatttgcttcgatttttttatcccatgtttcatctatcatagatttaaacgcagtaatgctcgcaacattaacatcttgaaccattggtacaattccgttccataaatttataatgttcgccatttatataactcattttttgaatatacttttaattgaacaatagagttaagttactcatatgggcgccgaccagtctgaacatcaatctttttagccaaagatatcatagccgctcttagagtttcagcgtgattttccaacctaaatagaacgtcatcgttgcgtttacaacacttttctatttgttcaaactttgttgttacattagtaatttttttttccaaattagttagccgttgtttgagagtttcctcattatcgtctccatcggctttaacaattgcttcgcgtttagcctctggctttttagcagcctttgtagagaaaaattcagttgctggaattgcaagatcatcatctccggggaaaagagttccgtccatttaaagtacagattttaaaaactgacactctacgttatttatatttggcgcaacacatggattataaatatcgatgttaataacatcagaaaatgtaaagtctatacattgcgccatcgtgttaaattttctaatggatctagtattattgggtccaacttcagcctgaaatccaaatatggaagcggatacaaaaccgtttcctggataagccacacatctccacttttgctttacatcagaaattgtgtcattaacatcttgaactctcctatctaatgctggtgtaccacctatagattttgaatattcgaatgctgcatgagtagcattaaattccttaatattgccataattctcatatattgagtaaccctggataaaaagtaaacacactgcagccgtcgctaccacaataaaaaaaattgatagagagttcatttataatctattagaagctaacaaaatttttttacacgcatcagacaatgctttaataaatagttcaacatctacttttgtcatatcgaaccgatgatatgattctaacctagaattacatccgaaaaagttgactatgttcattgtcattaagtcattaacgaacaatatgccagactctggattataagacgatactgtttcatcacaatcacctaccttaatcatgtgattatgaatattggctattagagcaccttctaagaaatctataatatctttgaaacacgatttaaaatcaaaccacgaatatacttctacgaagaaagttagtttacccataggagagataactataaatggagatctagatacaaaatccggatctatgatagttttaacattattatattctctattaaatacctccacatctaaaaatgttaattttgaaactatgtcttcgtttattaccgtacctgaactaaacgctataagctctattgtttgtgaactctttaaacgatattcttgaaatacatgtaacaaagtttcctttaactcggtcggtttatctaccatagttacagaatttgtatccttatctataatataataatcaaaatcgtataaagttatataattatcgcgttcagattgtgatcttttcaaatagactaaaaaccccatttctctagtaagtatcttatgtatatgtttgtaaaatatcttcatggtgggaatatgctctaccacagttagccattcctcattgatagcggtagatgtattagacaaaactattccaatgtttaacaagggccattttacaagattattaaatccttgtttgataaatgtagctaatgagggttcgagttcaacgacgattgaattctcttcccgcggatgccgcatgatgaacgactggatgttgttcgattgatttggaattctttttcgactttttgtttatattaaatattttaaaatttatagctgatagcaattcatgtactacggataatgtagacgcgtattgtgcatcgatatctttattattagataaatttatcaataaatgtgagaagtttgcctcgttaaggtcttccatttaaatattatataaacatttgtgtttgtatcttattcgtcttttatggaatagtttttaactagtaaagctgtaattacatactttgtccgtaaaacataaatataaacacccgcttttatcaaacgttccaaaaagtcgttagtagacatttttaacatggtatctattttaaatacacttaggtttttagaaaaaacatcattttataattgtaacgattcaataactaaagaaaagattaagattaaacataagggaatgtcatttgtattttataagccaaagcattctaccgttgttaaatacttatctggaggatgtatatatcatgatgatttggttgtattggggaaggtaacaattaatgatctaaagatgatgctattttacatggatttatcatatcatggagtgacaagtagtggagtaatttacaaattgggatcatccatagatagactttctctaaataggactattgttacaaaagtta---------ataa---------caattataacaattataacaattata---------acaattataacaattattataattgttataattatgatgatacattttttgacgacgatgattgatcgctattacacaattttgtttttgtactttctaatatagtgtttaggttctttttcatatgagaatattgatttactaaaatatctatgtttaacttttgttctataacgtccttatcggcggtatcggtacatatacgtaattcaccttcacaaaatacggagtcttcgataataatagccaatcgattattggatctaaccgtctgtatcatattcaacatgtttaatatatcctttcgtttaccctttacaggcatcgatcgtagcatattttccgcgtctgagatggaaatgttaaaactacaaaaatgcgtaatgttagcccgtcctaatattggtacatgcctataagtttggcatagtagaataatagacgtgttcaaatgccttccaaagtttaagaattctattagagtattgcattttgatagtttatcacctacatcatcaaaaataagtaaaaaatgtgctgattttttatgattttgtgcgacagtaatacatttttctatgttacttttagttcgtattagattatattctagagattcctgactactaacgaaattaatatgatttggccaaatgtacccatcataatctgggttataaacgggtgtaaacaagaatatatgtttatattttttaactagtgtagaaaacagagatagtaaatagatagtttttccagatccagatcctcccgttaaaaccattctaaacggcatttttaataaattttctcttaaaaattgtttttcttggaaacaattcataattatatttacagttactaaattaatttgataataaatcaaaatatggaaaactaaggtcgttagtagggaggagaacaaagaaggcacatcgtgatataaataatatttgttatcatgatgacaccagaaaacgacgaagagcaaacatctgtgttctccgctactgtttacggagacaaaattcagggaaaaaataaacgcaaacgcgtaattggtatatgtattagaatatctatggttatttcactactatctatgattaccatgtccgcgtttctcatagtgcgtctaaatcaatgcatgtctgctaacgaggctgctattactgacgccactgccgttgctgctgcattatctactcatagaaaggttgcgtctagcactacacaatataaacaccaagaaagctgtaatggtttatattaccagggttcttgttatatattccattcagactaccagttattctcggatgctaaagcaaattgcgccacagaatcatcaacactacccaataaatctgatgtcttgactacctggctcattgattatgttgaggatacatggggatctgatggtaatccaattacaaaaactacaaccgattatcaagattccgatgtatcacaagaagttagaaagtatttttgtgttaaaacaatgaactaatatttatttttgtacattaataaatgaaatcgcttaatagacaaactgtaagtaggtttaagaagttgtcggtgccggccgctataatgatgatactctcaaccattattagcggcataggaacatttctgcattacaaagaagaactgatgcctagtgcttgcgccaatggatggatacaatacgataaacattgttatttagatactaacattaaaatgtctacagataatgcggtttatcagtgtcgtaaattacgagccagattgcctagaccggatactagacatctaagagtattgtttagtattttttataaagattattgggtannnnnnnnnnnnnnnnnnnnnnaatggttagatattaataatgataaagatatagatattagtaaattaacaaattttaaacaactaaacagtacaacggatgctgaagcgtgttatatatacaagtctggaaaactggttaaaacagtatgtaaaagtactcaatctgtactatgtgttaaaagattctacaagtaacaacaaaaaataaaataacaataagtccttaacgaacgttgatggacaccacgtttgttattactccaatgggtatgctgactataatagatacattatatgatgatctcga--------tatctcaataatggactttataggaccatacattataggtaacataaaaactgtccaaatagatgtacgggatataaaatattccgacatgcaaaaatgctactttagctaagggtaaaatagttccttaggattctaatgatttggttagattcaacatttatagcatttgtaccgcatacagatc-aaaaataccatcatcatagcatgcgactatgatatcatgttagatatagaaggtaaacatcagccattttatctatttacatctattgatgtttttaacgctacaatcatagaagcgtataacctgtatacagctggagattatcatctgatcatcaatccttcagataatctgaaaatgaaattgtcgtttaattcttcattctgcatatcaaacggcaatggatggatcataattgatgggaaatgcaatagtaattttttatcataaaagttgtaaagtaaataataaaacaataaatattgaactagtagtacgtatattgagcaatcagaaatgatactggtacctcttatcacagtgaccgtagttgcgggaacaatattagtatgttatatattatatatttgtaggaaaaagatacgtactgtctataatgacaataaaattatcatgacaaaattaaaaaagataaagagttctaattccagcaaatctagtaaatcaactgataacgaatcagactgggaggatcactgtagtgctatggaacaaaataatgacgtggataatatttctaggaatgagatattggatgatgatagcttcgctggtagtttaatatgggataacgaatccaatgtcatagcgcctagcacagaacacatttacgatagtgttgctggaagcacgcggctaataaataatgattgtgatgaacaaactatttatcagaacactacagtaattaatgagacagagactattgaagtacttaatgaagataccaaacagaatcctagctattcgtccaatcctttcgtaaattataataaaaccagtatttgtagcaagtcaaatccgttcattacagaactcaacaataaatttagtgagaataatccgtttaggagagcacatagcgatgattacctaaataagcaagaacatgatgatatagaatcatctgtcgtatcattagtctgattagtttcctttttataaaattgaagtaatatttagtattaattgctaccgttacattgtacaaatggagatattccctgtatttggcatttctaaaattagcaattttattgctaataatgactgtagatattatatagatacataacatcattaaaaaattatacctgatgagatcaatagacagatggatgaaatggtacttcttaccaacatcttaagcgtagaagttgtaaataacaatgagatgtatcatcttattccccatagactatcgacgattatactctgtattagttctattggaggatgtgttatctctatagataatgacgttaataacaaaaatattctaacctttcccattgatcatgctgtaatcatatcccactaagtaaatgtgtcgtagttagcaagggtcctacaaccatattggttgttaaagcggatatacccagcaaacgacatactatatgtaaacaatctgtcactgattaattatttgccgttgtctgtattcattattagacgagttacaaactatttggatagacacatatgcgatcagatatttgctaataataagtggtattccattataaccatcgacgataagcagtttcctattccatcaaactgtataggtatgtcctctgccaagtacataaattctagcatcgagcaagatactttaatccatgtttgtaacctcgagcatccattcgactcagtatacaaaaatgcagtcgtacaaattctgtacctatcaaggaacaaatattgtacggtagaattgataatataaatatgagcattagtatttctgtggattaatagatttctagtatgggatcattaatcatctctaatctctaaatacctcataaaacaaaaaagctattatcaaatactgtacggaatggattcattctcttctctttttatgaaactctgttgtatatctactgataaaactggaagcaaaaaatctgataga------------aagaataagaataagatcaaggattatatggaacacgattattataaaataacaatagttcctggttcctcttccacgtctactagctcgtggtattatacgcatgcctagtaatagtctctttgcgttgatggaaagcagactagaaataacaggctaaaatgttcagacaccataatagttcccaacccagataataacagagttccatcaacacattcctttagactcaatcccaatcccaaaaccgttaaaatgtatccggccaattgatagtaaataatgaggtgtacagcacatgataatttacacagtaaccaaaatgaaaacactttagtaattataagaaatatagacggtaatgtcatcattaacaatccaataatatgcctgagagtaaacattgacggataaaacaaaaatgccccgcataactctatcatggcaataatacaaccaaacacttgtaaaattcctaaattagtagaaaatacaactgatatcgatgtataagcgatttcgaggaataataagaacaaagtaatgcctgtaaaaataaacatcaacattgtatgatggtcattaaaccaattagtatgacgttgaactaatttcacagtagattttattccggtgttatcctcgcatgtataagtaccgggtaatatatctttatactttataattaatgaaacatcgttatcagataacgaatggagtttggcactagtatgccatttacttaatatggtcgtcttggaagttttattataagttaaaatattatggttgtccaatttccatctaatatactttgttggattatctatagtacacggaataatgatggtatcattgcacgccgtatactctatagtctttgtagatgttataaccacaaaagtgcagaggtatatcaacaatattctaactcttaacatttttatttatttaaaatgatacctttgttatttattttattctattttgcgaacggtatcgaatggcataagtttgaaacgagtgaagaaataatttctacttacttaatagatgacgtattatacacgggtgttaatggggcagtatatacattttcaaataataaactaaacaaaactggtttagctaatactaattatatcacaacatctataaaagtagaggatgatgatacattagtatgcggaaccaataacggaaatcccaaatgttggaaaatagacggttccaaagatccaaaacatagaggtagaggatacgctccttatcaaaatagtaaagtaacgataatcagtcataacaaatgtatactatctaacataaacatatcaaaagaaggaattaaacgatggagaagatttgacggaccatgtggttatgatttatttatacacggcggataacgtaattccaaaagatggtttacaaggagcattcgtcgataaagacggtacttatgacaaagtttacattcttttcactgttactatcggctcaaagagaattgttaaaattccgtatatagcacaaatgtgcttaaacgacgaatgtggtccatcatcattgtctagtcatagatggtcgacgttgctcaaagtcgaattagaatgtgacatcgacggaagaagttatagtcaaattaatcattctaaaactataaaaacagataatgatacgatactatatgtattctttgatagtccttttccaagtccgcattatgtacctattctatgaataccattaaacaatctttttctacgtcaaattgggaggatatacaaagcaattactgtctccagcttttggtatatgtctaccagctgg-aaaagttgttccacataacacgtttgacgttatagaacaata-taatgtactagataatattataaagcctttatctaaccaacctatcttcaaaggaccgtctgatgttaaatggttcgatataaaggagaaggaaaatgaacatcggaaatatagaatatacttcataaaagaaaatactatatattcgttcaatacaaaatctaaacaaactcgtagctcgcaagtcgatgcgcgactattttcagtaatggtaacttcgaaaccgttatttatagcagatatagggatagaagtaggaatgccacgaat-aaaaaatacttaaaatgtaatcttaatcgagtacgccatatgacaatgaacaaacctaagacaaattatgctggttatgcttgctgcgtaatatgcggtctaattgttggaattatttttacagcgacactattaaaagttgtagaacgtaaattaattcatacaccattaatagataaaacgataaaagatgcatatattagagaagattgtcctactgactgaataagctatataataaatgtatacatttatcgactaatcaaaaaacctgggaggaaggacgtaatgcatgcaaagctctaaatccaaattcggatctaattaatatagagactctaaacgagttaagttttttaagaagccttagaagaggctattgggtaggagaattcgaaatattaaaccagacaaccacgtataattttatagctaaaaatgccacgaagaatggaactaaaaaacgaaatatatttgtagtacaacgaatactcccaaactgcattcatgttacactatataacaattacactacatttttatcataacactactttggttagatgttttag-aaaaaaaatatcgccgtaccgttcttgtttttataaaaataacaattaacaattatcaaattttttctttaatattttacgtggttgaccattcgtggtggtaaaataatctcttagtgttggaatggaatgctgtttaatgtttccacactcatcgtatattttgacgtatgcagttacatcgtttacgcaatagtcagactgtagttctattatgcttcctacattagaaggaggaacagttttaaagtctcttggttttaatctattaccgttagtttttatgaa------atcctttgttttatccacttcacattttaaataaatgtccactatacattcttctgttaattttactagatcgtcatatgtcatagaatttataggttccatagtccatggatccaaactagcaaacttcgcgtatacggtatcgcgattagtgtatacaccaactgtatgaaaattaagaaaacagtttaatagatcaacagaaatatttaatcctccgtttgatacagatgcaccatatttatggatttcggattcacacgttgtttgtctgaggggttcgtctagcgttgcttctacataaacttctattcccatatattctttattatcagaatcgcataccgatttatcatcatacactgtttgaaaactaaatggtatacacatcaaaataacaaatactaacgagtacattctgcaatattgttatcgtaattggaaaattagtgttcgggtgagttggattatgtgagtactggattgcatat---------------------tttattttatattttgtaataagaatagaatgctaatgtcaagtttattccaataaatgacttatt-aaaaaacatatataataaataacaatggctgaatggcataaaattatcgaggatatctcaaaaaataataatttcgaggatgccgccatcgttgattacaagactacaaagaatgttctagcggctattcctaacagaacatttgcaaagattaatccgggtgaagttattccgctcatcactaatcataatattctaaaacctcttattggtcagaagttttgtattgtatatactaactctctaatggatgagaacacgtatgctatggagttgcttactgggtacgcccctgtatctccgatcgttatagcgagaactcataccgcacttatatttttgatgggtaagccaacaacatctagacgtgatgtgtatagaacgtgtagagatcacgctacccgtgtacgtgcaactggtaattaaaataaaaagtaatattcatatgtagtgttaattttaaatgatgatgaaatggataatatccatattgacgatgtcaataatgccggtattggtatacagctcatcgatttttagatttcgttcagaggatgtggaattatgttatgggaatttgtattttgataggatctataataatgtagtaaatataaaatatattcctgagcatattccatataaatataattttattaatcgtacgttctccgtagatgaactagacaataatgtcttttttacacatggttattttttaaaacacaaatatggttcacttaatcctagtttgattgtctcattatcaggaaacttaaaatataatgatatacaatgctcagtaaatgtatcgtgcctcattaaaaatttggcaacgagtacatctactatattaacatctaaacataagacgtattctctacatcggtccaagtgtattactataataggatatgattctattatatggtataaagatataaatgacaagtataatgatatctatgattttaccgcaatatgtatgctaatagcgtctacattgatagtgaccatatacgtgtttaaaaaaataaaaatgaactcttaattatgctattagaaatggataaaatcaaaattacggttgattcaaaaattggtaatgttattaccatatcgtataacttggaaaaaataactattaacgacacaccaaaaaagaaaaggatgtattattagcgcaatcagttgctgttgaagaggcaaaagatgtcaaggtggaag-aaaaaaatatcgatattgaagatgacaatgacgatgatatggatgtagaaagcgtgtaatacgatctataaaaaataagtatataaatactttttatttacggtactcttgtagtggtaat--ccctactcgatta--tttttttt--aaaaaaaatacttattctgattattctagccatttccgtgttcgttcaaatgccacatcaaagatatgggagtagttgaaatctagttctgcattgttggcgcgcctcaaatgtagtgttggatatcttcaacgtatagttgttgagtagtgatggttttctaaatagaattctcttcatatcattcttgcacgtgtacatttttagcatccatcttggaatcctagatccttgttctattcccaatggtttcatcaatagaagattaaacatatcgtacgaacacgatggagagtaaccgtagcaaaagtaagcatttcctttaatctcagatcccggatactggatatattttacagccaacacatgcatccatgcaacatttcctacatatacccggctatgcaccgcgtcatcatcgactgtacgatacataatgttaccgtgttgcgtacattgctcgtaaaagactttcgttaatttgtctccttctccgtaaattccagtgggtcttaggcaacaagtatacaattttgcaccattcataattacagaattattggctttcatgaccagttgttcgaccatacgtttactttttgcgtatacatgtccgggtgatatatcgtacagggtatgctcatgaccaatgaatggatcaccgtgtttatttggtactattgcttccatgctacctaatataaatcaaatacttgattcctaggtctacagaagctgccaatatagtctgtgttacataatagtttactttcatgatttcattatcggtgtattttccaaatacatccactagagcaaccgtatgaataatcagatttaccccatctagtgcttctttcaccttattaagtcgtttatatcacattgtatatagtttataactttaaccttcgatacgagaggttgtggatcttctacgacattgataactctgatttcttgaacatcatctgcgctaattaaaagttttactatatacctgcctagaaattcggcaccaccagtaaccgcgtacacggtcattgctgctgtcactcataaatatcggactacttattctattttacaaataatggctgtttgtataatagaccacgataatatcagaggagttatttactttgaaccagtccatggaaaagataaagttttaggatcagttattggattaaaatccggaacgtataatttgataattcatcgttacggggatattagtcgaggatgtaattccataggcagtccagaaatatttatcggtaacatctttgtaaacagatatggtgtagcatatgtttatttagatacagatgtaaatatatctacaattattggaaaggcgttatctatttcaaaaaatgatcagagattagcgtgtggagttattggtatttcttacataaatgaaaagataatacattttcttacaattaacgagaatggcgtttgatatatcagttaatgcatctaaaacaataaatgcattagtttacttttctactcagcaaaataaattagtcatacgtaatgaagttaatgatacacactatactgtcgaatttgatagggacaaagtagttgacacgtttatttcatataatagacataatgactccatagagataagaggggtgcttccagaggaaactaatatcggttgcacggttaatacgccggttagtatgacttacttgtataataagtatagttttaaactgattttagcagaatatataagacacagaaatactgtatccggcaatatttattcggcattgatgacactagatgatttggttattaaacagtatggcgacattgatctattatttaatgagaaacttaaagtggactccgattcgggattatttgactttgtcaactttgtaaaggatattatatgttgtgattctagaatagtagtagctctatctagtctagtatctaaacattgggaattgacaaataaaaagtataggtgtatggcattagccgaacatatagctgatagtattccaatatctgagctatctagactacgatacaatctatgtaagtatttacgaggacacactgagagcatagaggatgaatttgattattttgaagacgatgattcgtctacatgttctgccgtaaccgacagggaaacggatgtataattttttatagtgtgcaggatatgataaaaatataattgttgtatccattcccattctaatcacattatatgattctgtaaaaaattatactgtaacacaatgaagtagtcgcatagatgtatataggtcagatactggtttgataaactttttattccacatgagtatgtttgactttatggttagacccgcatactttaacaaatcactgaaaattggagttaggtattgacatctcagaatcagttgccgttctggaacattaaatgtattttttatgatatattccaacgcatttatgtgggtatacaacaagtcattactaatagagtattccaagagttttaattggctagtatttaacaagagaagagatttcaacagactgtttatgaactcgaatgccgccttattgtcgcttatattgatgatgtcgaattctcccaatatcatcactgatgagtagctcatcttgttatcaggatccaagctttctaaagacgtcattaaaccctcgatcatgaatggatttatcatcatcgtttttatgttggacataagcttagtccgtttgtccacatctatagacgatgatttctgaattattgcatatatctctctctttaactccaggaacttgtcaggatggtccactttaacatgttctcgcctaagagatgaaaatctttggatggttgcatgtgacttttctctaaatgatgatgttgcccaagatcctctcttaaatgaatccatcctatccttgtacaagatggacagtctattttccttagatggtttaatatttttgttacccatgatctataaaggtagacctaatcgtcttggatgaccatatatttatttccagttttattatacgcataaattgtaaaaatatgttaggtttactaaaatgtctcgcggggcattaatcgtttttgaaggattggacaaatctggaaaaacaacacaatgtatgaacatcatggaatctataccgacaaacacgataaaatatcttaactttccgcagagatccactgtcactggaaagatgatagatgactatctaactcgtaaaaaaacctataatgatcatatagttaatctattattttgtgcaaatagatgggagtttgcatcttttatacaagaacaattagaacagggaattactttaatagttgatagatacgcgttctctggagtagcatatgccaccgctaaaggcgcgtcaatgactctcagtaagagttatgaatctggattgcctaaacccgacttagttatattcttggaatctggtagcaaagaaattaatagaaacgtcggcgaggaaatttatgaagatgtagcattccaacaaaaggtattacaagaatataaaaaaatgattgaagaagg---agatattcattggcaaattatttcttctgaattcgaggaagatgtaaagaaggagttgattaagaatatagttatagaggctatacatacggttactggaccagtggggcaactgtggatgtaataaagtgaaattacatttttataaatagatgttagtgcagtgttaaaaaatggatgaaggatattactctggcaacttggaatcagttctcggatacgtatctgatatgcataccaaactcgcatcaataactcaattagttattgccaagatagaaactatagataatgatatattaaacaacgacattgtaaatttcattatgtgtagatcaaacttaaataatccatttatctctttcctagatactgtatatactattatagatcaagagatctatcagaacgagttgattaattcattagacgacaataaaattatcgattgtatagttaataagtttatgagcttttataaggataacctagaaaatatagtagatgctattattactctaaaatatataatgaataatccagattttaaaactacgtatgcagaagtactcggttccagaatagcggatatagatattaaacaagtaatacgtgagaatatactacaattgtctaatgatatccgcgaacgatatttgtgaaaatatt-aaaaaaaaatactttttttattaaatgacgtctcttcgtgaatttagaaaattatgctgtgctatatatcacgcatcaggatataaagaaaaatctaaattaattagagactttataacagatagggatgataaatatttaatcattaagctattgcttcccggattagacgatagaatttataacatgaacgataaacaaattataaaaatatatagtataatatttaaacaatctcagaaagatatgctacaagatttaggatacggatatataggagacactattagtacattcttcaaagagaacacagaaatccgtccaagaaataaaagcattttaactttagaagacgtggatagtttcttaactacattatcatccataactaaagaatcgcatcaaataaaattattgactgacatcgcatccgtttgtacatgtaatgatttaaaatgtgtagtcatgcttattgataaagatctaaaaattaaagcgggtcctcggtacgtacttaacgctatcagtcctcatgcctatgatgtttttagaaaatctaataacttgaaaaagataatagaaaatgaatctaaacaaaatctagactctatatctgtttctgttatgactccaattaatcccatgttagcggaatcgtgtgattctgtcaataaggcatttaaaaaatttccatcaggaatgtttgctgaagtcaaatacgatggcgagagagtacaagttcataaaaataataacgagtttgccttttttagtagaaacatgaaaccagtactctcttataaagtggattatctcaaagaatacataccgaaagcatttaaaaaagctacgtctatcgtattggattctgaaattgttcttgtagacgaacataatgtacagctcccgtttggaagtttaggtatacacaaaaagaaagaatataaaaactctaacatgtgtttgtttgtgtttgactgtttgtactttgatggattcgatatgacggacattccattgtacaaacgaagatcttttctcaaagatgttatggtcgagatacccaatagaatagtattctcagagttgacgaatattagtaacgagtctcagttaactgacgtattggatgatgcactaacaagaaaattagaaggattggtcttaaaagatattaatggagtatacgagccgggaaagagaagatggttaaaaataaagcgagactatttgaacgagggttccatggcagattctgccgatttagtagtactaggtgcttactatggtaaaggagcaaagggtggtattatggcagtctttttaatgggttgttacgatgatgaatccggtaaatggaagacggtaactaaatgttcaggacatgatgataatacgttaagggttttgcaagaccaattaacgatggttaaaattaacaaggatcccaaaaaaattccagagtggttggtagttaataaaatctatattcccgattttgtagtagaggatccgaaacaatctcaaatatgggaaatttcaggagcagagtttacatcttccaagtcacatacagcgaatggaatatcgattagatttcctagatttactaggattagagaagataaaacgtggaaagaatctactcatctaaacgatttagtaaatttgactaaatcttaatagttacatacaaactgaaaattaaaataacactatttagttggtgatcgccatggatggtgttattgtatactgtctaaacgcgttagtaaaacatggtgaggaaataaatcatataaaaaatgatttcatgattaaaccatgttgtgaaagagtttgtgaaaaagtcaagaacgtacacatcgacggacaatctaaaaacaatacagtgattgcagatttgccatatctggataatgctgtattggatgtatgcaaatcagtatataaaaagaatgtatcaagaatatccagatttgctaatttgataaagatagatgatgatgacaagactcctaccggtgtatataattattttaaacctaaagatgctatttctgttattatatccataggaaaggataaagatgtctgtgaactattaatcgcatccgataaagcgtgtgcgtgtatagagttaaattcatataaagtagccattcttcccatgaatgtttccttctttaccaaaggaaatgcgtcattgattattctcctgtttgacttctctatcaatgcggcacctctcttaagaagtgtaaccgataataatgttgttatatctagacacaaacgtcttcatggcgagattccgagttccaattggttcaagttttatataagtataaagtccaactattgttctatattatatatggtagttgatggatctgtgatgtatgcaatagctgataataaaactcacacaattattagcaaaaatatattagacaatactacaattaacgatgagtgcagatgctgttattttgaaccacagattaagattctcgatagagatgagatgcttaatggatcatcgtgtgatatgaacagacattgtattatgatgaatttaccagatataggagaattcggttccagtatattggggaaatatgaacctgacatgattaagattgctctttcagtggctggtaatttaataagaaatcaagactacattcccgggagacgcggctatagctactacgtttacggtatagcctctagataattttttaagcacaaaataaaaaacataattttaaactagtctatttcatactattttgtgtgatcaccatggacataaagatagatattagtatttttggtgataaatttacggtgactactaggagggaaaatgaagaa--aaaaaatatctacctctccaaaaagaaaaatttactactgatgttatcaaacctaattatc--ttgagcacgatgacttattagatagagatgagatgtctactattctagaggaatattttatgtacagaggtctattaggcctcagaataaaatatggacgactttttaacgaaattagaaaattcgacaatgatgcggaagaacaattcggtactatagaagaactcaaacagaaacttagattaaatgctgaagagggagccgataactttatagattatataaaggtacaaacaggatatcgtcaaacttacggtgtacgattgcatatctatgataggattgtgtgcgtgtgtggtagatgtttggagaaaggagaaactgttttctagatggaaatattgtttacgagctattaaactgtttattgatgatcccatacttgataagataaaatctatactgcagaatagactagtgtatgtggaaatgttatagaaaattaaaagttaatgagagcaaaatataatgttgtattctaatcccatatttattattttcacgaagatataggtgtagttttgcagtggccgtcctggataatattatctatatgatgggtggatatgatcagtacccgtatagaagttcaaaggttatagcgtacaatacatgtacaaattcttggatatatgatataccagagctaaaatatcctcgttctaattgtggaggagttgctgatgatgaatacatttattgcataggcgatcaggattcatcgttgatat-ctagtattgatagatggaagccatcaaaaccatattgacaaacgtatgctaaaatgcgagagccaaaatgtgatattggtgtagcgatgttaaacggattaatatatgtcataggcggagttgttaaaggtgacacatgtaccgacacacttgagagtttatcagaa----gatggatggatgatgcatcaacgtcttccaataaaaatgtccaatatgtcgacgattgttcataccggcaaaatttatatatcaggaggctacacaatagtagtgtagttaatggaatatcaaatctagtccttagctataatccgatatatgatgaatggaccaaattatcatcattaaatattcctagaattaatcctgctctatggtcagtgcataataaagtatatgtaggaggaggaatatctgatgatattcaaactaatacatttgaaacatacaacaaagaaaaagattggtggacattggataatagtcacgtgttaccacgcaattatataatgtataaatgcgaaccgattaaacataaatatccattggaaaaacacagtacacgaatgattttctaaagtacttggaaagttttatatgtagttgatagaacaaaatacataatttttgtaaaaataaatcactttttatactaatatgacacgattgtcaatacttttgttactaatatcattagtatactctacaccttatcctcagacacagatatctaaaaaaataggtgatgatgcaactctatcatgtagtagaaataatataaatgattatgttgttatgagtgcttggtataaggagcccaattccattattcttttagctgccaaaagtgacgtcttgtattttgataattataccaaggataaaatatcatacgattctccatacgatgatctagttacaactattacaattaaatcattgactgctaaagatgccggtacttatgtatgtgcattctttatgacatcgactacaaatgatactgataaagtagattatgaagaatactctacagagttgattgtaaacacagatagtgaatcgactatagacataatactatctggatcttcacattcaccggaaactagttctgagaaacctgattatataaataattttaattgctcgttggtatttgaaatcgcgactccgggaccaattactgataatgtagaaaatcatacagacactgtcacatacactagtgatatcattaatacagtaagtacatcatctggagaatccacaacagacaagacttcgggaccaattactaataaagaagatcatacagtcacagacactgtctcatacactacagtaagtacatcatctgaaattgtcactactaaatcaaccgccaatgatgcggatctttatgatacgcacaatgataatgaaccatctactgtgtcaccaacaactgtaaaaaacatcacgaaatctataggtaagtatagtactaaagactatgtcaaagtatttggtattgcagcattaattatattgtcggccgtggcaattttctgtattacgtattatatatgtaataaacgttcacgtaaatacaaaacagaaaacaaagtctagattttgacttacataaatgtctggaatagtaaaatctatcattttgagcgggtcatctggtttaggaaagacagccatagccaaaagactatgggaatatatttggatttgtggtgtcccataccactagatttcctcgtcctatggaacgagaaggtgttgattaccattacgttaacagagaggcaatctggaagggaatag-cgccggaaactttctagaacatactgagtttttaggaaatatttacggaacttctaaaacagctgtgaatacagcggctattaataatcgtatttgtgtgatggatttaaacatcgacggtgttagaagtcttaaaaatacttatctaatgccttactcggtgtatataaaacctacctctcttaaaatggttgagaccaagcttcgtcgtagaaacactgaagcggacgataagattcatcgtcgcgcgatgttggcaaaaacggatatggatgaggccaacgaagcaggtctattcaacactattattattgaagataatgtgaatttagcatatagtaagttaattcagatactacaggaccgtattagaatgtattttaacactaattaag--atataa-acttgactgacttaaaacttgataattaataatataattcgtttttatatgtgactattttaacgtct-aatgtattagttaaatattaaacttaccacgtaaaacttaaaatttaaaatggtatttcattgacggatagatcatacattatgaactttcaaggacttgtcttaactgacaattgcaaaaatcaatgggtcgttggaccattaataggaaaaggtggatttggtagtatttatactactaatgacaataattatgtagtaaaaatagagcccaaagctaacggatcattatttactgaacaggcattttatactagagtacttaaaccatccgttatcgaagaatggaaaaaatctcaccatataagccacgtaggagttatcacatgcaaggcatttggtctatacaaatccattaatacggaatatagattcttggtaattaatagattgggtgcagatctagatgcggtgatcagggctaacaataatagactaccgaaaagatcggtgatgttagtaggaatagaaatcttgaataccatacaatttatgcacgagcaaggatattctcatggagatattaaagcgagcaatatagttttggatcaaatggataagaataaattatatctagtggattacggattggtttctaaattcatgtctaacggcgaacatgttccatttataagaaatccaaataaaatggataatggtactctagaatttacacctatagattcacataaaggatacgttgtatcgagacgtggagatctagaaacacttggatattgtatgattagatggttgggaggtatcttgccatggactaagatagctgaaacaaagaattgcgcattagtaagtgctacaaaacagaaatatgtgaacaatactgcgactttgttaatgaccagtttgcaatatgcgcctagagaattgctgcaatatattaccatggtaaactctttgacatattttgaggaacccaattacgataagtttcggcacatattaatgcagggtgcatattattaagtgtgaggttttggtttgatgtaaaatttttgttgataaaaattaaaaaaataacttaatttattattgatctcgtgtgtacaaccgaaatcatggcgatttttacacacacgtcttggcgggtacgacgagaatctttatacctttcctggaatatcattaactgttgccaatgatgttaggaaatattctgttgtgttagtttataataacaagtatgacattgtaaaagaaatatatgtggtgttacagttaggtgaacaagagatatattggagcattgctgcatatgtttgagtgcaatgaatatctacaaattggagatccaatccatgatcaagaaggaaatcaaatctctatcgtcacatatcgctacaaaactactatgctctaagcggaatcgggtacaaaagtctagacttgtgtttggaaggagtagggattcatcatcacgtacttgaaacaggaaacgctgtatatggaaaagttcaacatgattattctactatcaaagagaaggccaaagaaa----tgagtgcacttagtccaggacctataattgattaccacgtctggataggagattgtattggtaaagttactgctgtagacgtacatggaaaggaaattatgagaatgtgattcaaaaagggtgcggtactacagataccaaatctggtaaaagttaaacttggggataatgatacagaaaatctttccactaccatatcagctctcctgaattccggcggcggtaccatcaaggtaacctcttaggaagatcgcgttaatcatgtactcataaaacgattgga---atctatacgccatatgtggt-ctgtctatgatcgttttaatattgtgaatggtaaagaatgctgttatatacatcttcattcatctaatcagaatcttatgcctagtactgtaaaaaccaatttgtatatgcgatctatgacatcatgtatccaaatggatcccataactgctctagattatcttagtgaacttaaggaatcaggtggataaagtcccagaccagaattgcccaaattcgattacccagatggagtgcaagacaatggatcaattgagagatttgcagaagagttcttcaatagatcagaacttcaggcgggtgaatcagtcaaattcggtaattccgttaatattaaaaatacatctgtttcagctaagcaactaagaacacgtatacggcaacagcttccctctatactctcatcttttgccaacacagagggtggatatttgttcattggattggataataatacacacaaagtaattggattcatggcgggtcacgactgcattaaactgatagagaatgagatagaaaagtgtattagatgacttcatgttgtacatttctgtgagaaaaagaggatatcaaatacgcatatagattcatcaaggtatataaacctggggaggagactacctcgacatacgtgtgcgctatcaaagtggaaagatgttgctgtgctgtgtttacagattggccagaatcatggtatatggatactagtggttatcaagaagtattctccagatgaatgggtgtcatctataaaattttaattaagaactatagagaacaaataataggttgtaatacatatagacaataactaacaattaattagtaactgttatctctttttaactaactcttatatacctattaatacatcgtattatagttcttaatcattgattcacttattgttttaataaactaacattgttaattgaaaagggataacatgttatagaatataaattatatatggatttttttaaaaaggaaatacttgactggagtatatatttatctcttcattatatagcacatgcgtgttccaattcttccacatcccatataatacaggaatataatcttattcgaacatacaaaaaagtggataaaacaatagttgattttttatctaggtggccaaatttattccatattttagaatatggggaaaatattctacatatttattctatggatgatgctaatacgaatattataattttttttctagataaagtattaaatattaataagaacgggtcatttatacacaatctcgggttatcatcatccattaatataaaagaatatgtatatcaattagttaataatgatcatctagataatgggataagactaatgcttgaaaatggacgtagaacaagacattttttatcctatatattagatacagttaatatctatatatgtattttaataaatcatggattttacatagatgctgtggacagttacggttgtacattattacatagatgtatatatcactataagaaatcagaatcagaatcatacaatgaattaattaaaatattgttaaataatggatcagatgtagataaaaaagatacgcatggaaacacgccatttatcctattatgtaaacacgatatagacaacgtagaattgtttgagatatgtttagagaatgctaatatagactctgtagactttaatggatatacacctcttcattatgtctcatgtcgcaataaatatgattttgtaaagtcattaatttctaaaggagcaaatgttaatacgcgtaatagattcggaactactccattttattgtggaattatacacggtatctcgcttataaaactatatttggaatcagacacagagttagaaatagataatgaacatatagttcgtcatttaataatttttgatgccgttgaatctttagattatctattatttagaggagttattgatattaactatcgtactatatacaacgaaacatctatttacgacgctgttagttataatgcgtataatatgttggtctatctattaaacagaaatggtgattttgagacgattactactagtggatgtacatgtatttcgaaagcagttgcgaacaacaacaaaataataatggaagtactattgtctaaacaaccatctttgaaaattatgatactgtctataatagcaattactaaacataaacaacataatacaaatttattaaaaatgtgtataaaatatactgcgtgtatgacagattatgatactcttatagatgtacagtcgttacagcaatataaatggtatattttaaaatgtttcgatgaaatagatatcatgaagagatgttatataaaaaataaaactgtattccaattagttttttgtactaaagacattaatactttaatgagatacggcagacatccttctttcgttaaatgtactagtctagacgtatacggaagtcgtgtacgtaatatcatagcatctattagatatcgtcagagattaattagtctattatccaagaagctggatgtgggagataaatgggcatgttttcctaacgaaataaaatataaaatattggaaaactttaacgataacgaactatccacatatctaaaaatcttataaacactattaaaatataaaacctaagtaggataaaacacattacatcattgtttccttttattgcttaacagtgtatactatttttaacactcataaataaaaatgaaaacgatttccgttgttacgttgttatgcgtactacctgctgttgtttattcaacatgtactgtacccactatgaataacgctaaattaacgtctaccgaaacatcgtttaatgataaacaaaaagttacatttacatgtgattcgggatattattctttggatccaaatgctgtctgtgaaacagataaatggaaatacgaaaatccatgtaaaaaaatgtgtacagtttctgattatgtctctgaactatataataaaccgctatacgaagtaaatgccatcataacactaatttgtaaagacaaaacaaaatattttcgttgtgaagaaaaaaatggaaatacttcttggaatgatactgttacgtgtcctaatgcggaatgtcaatctcttcaattagatcacggatcgtgtcaaccagttaaagaaaaatactcatttggggaacatataactatcaactgtgatgttggatatgaggttattggtgcttcgtacataacttgtacagctaattcttggaatgttattccatcatgtcaacaaaaatgtgatataccgtctctatctaatggattaatttccggatctacattttctatcggtggcgttatacatcttagttgtaaaagtggttttatactaacgggatctccatcatccacatgtatcgacggtaaatggaatcccgtactcccaatatgtgtacgatctaacgaagaatttgatccagtggaggatggtcccgatgatgagacagatctgagcaaactctcaaaagacgttgtacaatatgaacaagaaatagaatcgttagaagcaacttatcatataatcatagtagcgttgacaattatgggcgtcatatttttaatctccgttatagtattagtttgttcctgtaacaaaaataatgaccaatataagttccataaattgttgctgtgaatataaatccgttaaaataataaataattaataacgaacaagtatcaaaagattaaagaattatagctagaattaattgagatgtcttcttcagtggatgttgatatctacgatgctgccaaagtatttttacttaggcactattataacaagagatttattgtgtatggaagaagtaaccatattacataatatatacaggctatttacaagatgcgccgtaccgttcgatgatatagtacgtactatgccaaatgaatcacgtgttcaacaatgggtgatagatacacttaatggcataatgatgaatgaacacgatgttgctgtgtaggtaccggactactgttcatggaaatgtttttcgattataataaaaataattccaaaaatagcatcatcaactaatgtatgacataattaatagcgtatccataattctagctaatgagagatatagaagcgcgtttaacgacaatggaatatacatccgtagaactatgattaacaagttgtacggatacgcatctctaactactattggcacgatcgctggagg----tgtttgttattatctgttgatgcatctagttagtttgtataaataattatttcaatatactagttaaaattttaagattttaaatgtataaaaactaataacgtttttatttgtaataggtgcaatagcattctattcgaataatgagtatactccgtttaataaacttagtgtaaaac----------------tatatagatggagtagataatatagaaaattcatatactgataataatgaattagtgttaatttttaaagagtacacagtttctattattacagagtcatacgacgtcggatttgattccatagatatagatgttataaacgactataaaattattgatatgtatactattgactcgtctactatttaatgcaaaggacacacatgtagaatatctaccaaattatcatgccattatgataaacacccttatattcacaaatatgagggtgataagcgacaatattctattactgcaaagggaaaatgctataaaggaataaaatatgaaataagtacaatgaacg-----ataatattctattgagacaacatactcttaaaattggatctactaatatattcgatagtcatggacatagtaatacatattattcaaaatatggtctttaaaaatttaaaatatattatcacttcaacgacaatagtcaaataacagccaatatgagatctgtaatgctaacagttttgctaattaatagcataaatgctacgataactagctataaattcgaatccgtcaattttgattccaaaattgaatggactggcgatggtctatacaatatatcccttaaaaattatgggataaagacgtggcaaacaatgtatacaaatgtaccagaaggaacatacgacatatccggatttccaaagaatgatttcgtatctttctgggttaaatttgaacaaggtgactataaagtggaagagtattgtacaggactatgcattgaagtaaaaatcggaccaccaactgtaacattgactgaatacgacgaccatatcaatttgtacatcgagcatccgtatgccactagaggtagcaagaagattcctatttacaaacgtaatgatatgtgtgatatctacttgttgtatacggctaacttcacattcggagattctgaagaaccagtaacatataatattgatgactacgattgtacgtctacaggttgcagcatagactttgccacaacagaaaaagtgtgcgtgacggcgcagggagccacagaaggatttctagaaaaaattactccatggagttcggaagtatgtctgacacctaagaagaatgtatttacatgcgctattagatccaaggaagatgtatccaatttcaaggacaaaatgaccagagttatcaagagaaaatttaataaacagtctcaaaattatatgaccaaatttctcggtactacggctaatgatgttactaccgtgattagcatgctagattaaatattttgggcaaatctaaatattttttataaaaattaaaaaatcactttcgttattgataactcgagaacatgggttacatatcaacatattaatgttggtggcattgtctaaaacagtcacgatatctcttaaatgctacagaaaggtaggattttataatctttatggatctaatgatagcgagcaggaaaattattctcctgtatctgttaaaactacgattatctattaaagacagagatactaaatatagacaataacataccatggaaaaatattacagattttattaaactcttttatagagaaatgtaataattgctcagataatactatatacaatatcactataaagtcttggactaattatactttggtaaatgttacaactgacaatagtgtctacttaaatgtatctagtgatatcgtgatcaataaaacaggaaatattactacattcattaataatacagttaatggtaatttatcgattagtctcaatgatacactaagtatatacacagaatcagaacctgtgtttatagtggatccattcattactcttgataaattgtacaactgttcgttctccaaaccaatcaattatgtaaatatctttaatacagagtt-----------------------------------------------------------------taatactaatactaa------------------------------------------------tactactacttgtaagaatgagactgactacacaccaatggacatttcttatgttattaatgacaatataacattcattagtaatatcacatcaagtacaaaatatatcaactcatgt---gtaaattc------gtcactgagtttacagatagcggttgtcagaataccagtattgtttaataaaacaatggaacaattaggtattactccaggatctgatttggaagcgtatttcatgtgtaagttacagg-atctaattgtgacttgagtattctcttgaacaaggcatcaaaaaatgtaatggatagacaattatcaaaaactccaacgagataaaagagatccactgagatgactggaaatcacttctgtctacataagaattatgaaatggatacaatagatgattgtaattcgtatgtggataatcgtgttgtaaaaaagattactagagcaagaagatctcctaaaacggctccaaaaattatcaaatcaaacctatagatcctaagatgtcttggtatttagatctatggatgaattaggagcaagacctagaatacctagatctacgacagatattcaagttgattatcgtggaactgatggacgcgtaatgggtgatgagaatatatatgaaacaatacgcgataatatatattcgcaagtcagagacagagtagtattaaatggtatgttagatagtagacgactacctccgctactagaactattatcggaaacgcgattgaatcaaagatgacaactgcaaatgctgttagacaaattgtcaaaaatgttaaaacagttgatgataatccatatagcattatttatgaaaagcttggaatgcctaccgatagaagaagtgaactagtcattgattcagaaaatccagtcgctggaatattaaacatttctactccaactggattatattcagaaccttataccaaacctagtaaagataaacgcgactattcgctaaccgcgtatagtactcccaagaatcaagctaggctggaaactatttacgaaactatcaaaatgcagggtacaacaaacaataatgacggaagtagacgaacgtctccaatatatgataacgttggcaatactaaggattcattgacatatgtaaatattaataaagtatatatgagatacacgttttgatagtcatcctaatcgtatcggagtacggagatcatcaagttcatcatccgatattattgtaaccacaatgcattggcatcaaaagaagatagatgaactgacatatagcgaatataaggagatccaacactattaggaga--aagccaggtcatatggaagatgttcaagctgttaatatcaatctcaataaacgtgaacaggctgtcggagccacagtttcgagacgaggagatttagaaatgttgggattattgcatgatagaatggttcagtggcaaacttccatggaaaaacaaaagtagtatgaaagcaatacaacagaaaagagaatataaaaaatttatagctactttctttgaggactgttttccggaaggaaataaacctttggaattagtatacacgttagattattctcaaactcctaattatgaaagactacgtagactagactgtttatacaagattgaaattatattc-ttttttatagagcgtggtgatgttacggatatctaataatattagactatctctgtcactacacgaccaaatcgattactatggatatcttcagggaaatcgcatcttctacgaaaggagagaatgtattcatttctccagcggcaatctcgtcagtattgacaatactgtattatggagctaatggatccactgctgaacagttatcaaaatatgtagaaaaggaggagaacatggataaagttagcgctcagaatatctcattcaaatccatgaataaagtatatgggcgatattctgccgtgtttaaaaattcctttttgggaaaaattggtgataatttccaaactgttgacttcactgattgtcgcactatagatgctatcaataagtgtgttgatgtctttactgaggggaaaatcaatccactattgactgaacaattgtctcccaatacctgtctcctagcaattagtgccgtatactttaaagcaaaatggttgataccattcaaaaaggaatttaccagtgattatccattttacgtatcaccaacggaaatggtagacgtaagtatgatgtctatgtatggtgagtcatttaattacgcatctgtaaaagaatcattcggtaacttttcaatcatagaactgccatatgttggaaatactagtatgatggtcattcttccagacaagattgatggattagaatccataaaacaaaatctaacagatacaaattttaagaaatggtgtaactctctggaagctacgtttatcgatgtacacattcccaagtttaaggtaacaggttcgtataatctggtggatactctagtaaagttgggactgacagatgtgttctattcaactggcgattatagcaatatgtgtaattcagatgtgagtgttgacgctatgattcacaaaacgtatatagatgtcaatgaagagtacacagaagcagctgcagcaacttctgtactagtggcagactgtgcatcaacagttacaaatgagttctgtgcagatcatccgttcatctatgtgattaggcatgtcgatggcaaaattcttttcgttggtagatattgctctccaacaactaattaagcatattcttaatattagaatattatatagttaaga-tttttt--taaaaatagaaaaaacatgtggtattagtgcaggtcgttattcttcccattgcaattggtaagatgacggccaactttagtacccacgtcttttcaccacagcactgtggatgtgacagactgaccagtattgatgacgtcagacaatgtttgactgaatatatttattggtcgtcctatgcataccgcaacaggcaatgcgctggacagttgtattccacactcctctcttttagagatgatgcggaatcagtgttcatcgatgttcgcgagctggtgaaaaatatgccgtgggatgatgtcaaagattgtgtagaaatcatccgttgttatataccggatgagcaaaaaaccatcagagagatttcggccatcatcggactttgtgcatatgctgctacttactggggaggcgaagaccatcccactagtaacagtctgaacgcattgtttgtgatgcttaaaatgctcaattacgtggattataacatcatattccggcgtatgaattgacatttctccctcttctccctttcccagaaataaac-tttttacccactataaaataaaagagtatactacctattatatttcttcctatattttttattcttcattagttacgacttttaacacacctaaatgtgtcgacaaagggcaatagtttgcgtcattcatggagttagaaaacgagccagtaatcttaccatgtcctcaaataaatactctatcgtttggatataatatattagatattttatgggaaaacgagaagcggataatgatagaattataccaatagataattgtaacaatatgctaattctgaacccaacacaatcagactctggtatttatatgtgcattaccaagaa-cgagacctacagtgatatgatgtcgttaaatttgac-aattgtgtctgtctcagaatcaaatatagatcttatttagtatccacaaatagtaaatgagagatctactggtgaaatgatgtgtcccagtattaatgcatttattgctagtaacataaacacagatattatatggagcggacattaacgccttagaaataagagacttaaacaacggacacctggaattattaccatagaagatgttagaaaaatgatgctggttattacac------------atatgttttaatatatatatatatatataa----------tnnnnnnnnnnnatatatatgtatatatacgggagtaaagcatataacgtaaccagaattgtaaaattagaggtatgggataaaataataccttctactatgcaattaccaaaaggccttgtaacttcactaggtagtaatttgactattgcgtgtaaagtatcgttgagacctcccacaacggatgcagatgtcttttggataagtaatggtatgtattacgaagaagacaatgaggacggagacggtagaataagtatagcaaataaaatctatacgaccgataagagacgtgttattacattgtgattaaacattaatcctgtcaaggaagaagatgctacagcgtttacgtgtatggcgtttactattcctagcatcagcaaaacagttactattagtataatgtgattgtatgttgttacatttccatgtcaaatagagtttataaaaattttttatacattatcttccaacaagcaattgacgaacgtattactatgattaactcccacgatactatgcatattattaatcattaacttgcaaactatacctagtgctattttgacatacttgtgttcttgtgtaattgcggtatctatattattaaagtacgtaaatctagctatagttttattatttaattttagataatataccgtctccttatttttaaaaattgccacatcctttattaaatcatggatgggaatttctatgtcatcgttagtatattgtgaacaacaagagcagatatctataggaaagggtggaatgcgatacattgatttatgtagttttaaaacacacgagaactttgaagaatttatataaattattccatcgatacatccttctatgttaatatgtatatatccaggaattcttttatgaatatcaggaaatgtataaactaaaacattgcccggacacggtgcttctattggcattatatccgttcttaacttgcaaaatgtaaccaatacctttgcatggcttgttttgttcggtaacgttagtttaaacttgacgaatggattaattacaatagcatgatctgcgcatctattaagtttttttactttaacgcccttgtatgtttttacagagactttatctaaatttctagtgcttgtatgtgttataaatataactggatatagaactgaatcacctaccttagatacccaattacattttatcagatccagataataaacaaattttgtcgccctaactaattctatattgttatatattttacaattggttatgatatcatgtaataacttggaatctaacgcgcatcgtcgtacgtttacacaattgtgatttagtatagtatatctacacatgtatttttccgcgctatagtattctggactagtgataaaactatcgttatatctgtcttcgatgaactcatcgagatattgctctctgtcatattcatacacctgcataaactttctagacattgtacaatatgtgttattttaggatcatatttacatatttacggtatatcaaagatgttagatatagttaataggacacatataataatgaatattaaaacactagtatagcaggagtttatactcacaaaacatcataaaatgagtcgtcgtctgatttatgttttaaatatcaaccgcaaatcaactcataaaatacaagagaatgaaatatatacatattttagttattgcaatatagaccatacttctacagaacttgattttgtagttaaaaactatgatctaaacagacgacagcctgtaactgggtataccgcactacactgctatttgtataataattactttacaaacgatgtactgaaggtattattaaatcatggagtggatgtaacgataaaacccagtagcggacatatgcctatttatatattgcttactagatgttgcaatatttcacacaatgtagtgatagatatgataaacaaagataaaacccacttatcgcataaagactattccaacctactactagagtatataaaatctcgttacatgctattaaaggaagaggatatcgatgagaacatagtatcaactttattagataagggaatcgatcctaactttaaacaagacggatatacagcattacattattattatttgtgtcttgcacacgtttataaaccaggcgagtgtagaaaaccgataacgctaaaaaaggccaagcgaattatttctttgtttatacaacatggagctaatctaaacgcgttagataattgtggtaatacaccattccatttgtatcttagtattgaaatgtgtaataatatccatatgactaaaatgctgttgacttttaatccgaatttcgaaatatgtaataatcatggattaacgcctatactatgttatataacttccgactacatacaacacgatattcttgtcatgttgatacatcactatgaaacaaatgttggagaaatgcctatagatgagcgtcgtatgatcgtattcgagtttatcaaaacatattctacacgtccgttagattcgataacttatttgatgaataggtttaaaaatatagatattcatacccgctatgaaggaaagacattattacacatagcatgtgaatataataatacacacgtaatagattatcttatacgtattaacggagatataaatgcgttaaccgacaataacaaacacgctatccaactcattatagataacaaagaaaattccccgtataccatcgattgtttattgtatatacttagatatattgtagataagaatgtgataagatcgttggtggatcaacttccatatctacctatcttcgatataaaatcatttgagaaattcatatcatactgtatacttttagatgacacattttacgatagacacgttcagaatcgcgattctaaaacttatcgatacacgttttcaaaatacatatcattcgataaatacgatagtataataactaaatgctatgaagaaacaatattgctcaaactatccactgttctagacacaacactatattctgttttaagatgtcataattcgagaaagttaaaaagatacctcagcgtgttaaaaaaatataataatgataagtccttcaaaatatattctaatattatgaatgagagataccttaatgtctattataaagatatgtatgtgtcaaaagtatacgataaactatttcctgttttcacagataaaaaatgtctactaacattactaccttcagaaattatatatgaaatattatacatgttaacaatttacgatctttataatatatcgtatccacctaccaaagtatagttgtatttgtat-tttttctcatacgatgtgtgtaaaaactgatattataaattatcttagtgccgtatgatgaagatgacgatgaaaatgatggtacatatata---ttttgtatcattattgttattgctattccacagttacgccatagacattgaagatgaaatcacaaatttcttcaataaaatgaaagatactctaccagctaaagactctaaatggttgaatccaacatgtatatttggaggcacaatgaataatatggctgctataggagagccattcagtgcaaagtgtcctcctattgaagacagtcttttatcgcgtagatatataaataaagacaacgtagttaactgggagaaaataggaaaaactagacgacctcttaatagacgtgttaaaaacggtgacttatggatagccaactatacatctaacgacagtcatcgtatgtatttgtgtacagtgattacaaagaatggtgactgtattcaaggtatagttagatcccatgtacggaaaccttcttcatgcattccagaaatctatgaactaggtactcatgataagtatggaatagacttatactgtggaattatttacgcaaaacattataataatataacttggtataaagataataaggaaattaatatcgatgatattaagtattcacaaacgggaaaggaattaattattcataatccagcattagaagatagcggaagatatgactgttatgttcattacgacgacgttagaatcaagaatgatatcgtagtatcaagatgtaaaatacttacggttataccgtcacaagaccacaggtttaaactaatactagattcgaaaatcaacgtaattataggagaacctgccaatataacatgcactgctgtatcaacgtcattattgttcgatgatgtactgattgaatgggaaaatccatccggatggcttataggattcgattttgatgtatactctgttttaactagtagaggcggtattactgaggcgaccttgtattttaaaaatgttactgaagaatatataggtaatacatataaatgtcgtggacacaactattattttgaaaaaacccttacaactacagtagtattggagtaaatacacaatgcatttttatatacattactgaattattattattaattatatcgtatttgtgctatagaatggatgaagatacgaaactatctaggtatttgtatctcaccgatagagaacatataaatgtagactctattaaacagttgtgtaaaatatcaaatcctaattcatgttatagatgtggatgtacggctttacatgagtacttttataattatagatcagtcaacggaaaatacaagtatagatacaacggttactatcaatattattcatttagcgattatgaaaattataatgaatattattatgatgattatgatagaactggtatgaatagcgagagtgagagtgataatatatcaatcaaaacagaatatgagaatgaatatgaattctatgatgaaacacaagatcaaagtacacaactagtaggttacgacattaaactcaaaaccaatgaggatgattttgtggatgaattctatggctatgatagatcagtgggtgtccatgattatatagataaatcaattaataaagtagtatatggaagagagtcttacgtaagatggcgggatatatggcaagaacataatgatggtgtatacagtataggaaaggagtgcatagataatatatacgaagacagacatacagtagacgaattctacaagatagacagcgtatcaaatgtaaatgacgcggaacacatatctccgataactaatgatgtatctacacaaacatgggaaaagaaatcagagttagatagatacatggaaatgtatcctcgtcatagatatagtaagcattctatctttaagggattttctgacaaagttagaaaaaatgatttagacatgaatgtggtaaaagaattactttctaacggcgcatctctaacaatcaaggatagcagtaataaggatccaattgctgtttattttagaagaacgataatgaatttagaaatgattgatatcattaacaaacatacaactatctatgaacgccggtatatagtacactcctatctaaaaaattatagaaattttgattatccatttttcaggaagttagttttgactaataaacattgtctcgataattattataatacaggtgaccgcagacatggaacgccgctacatatattggcgactaataaaaaattaataacacctaattacatgaagttattagtgtataacggaaatgatataaacgcacgcggcgaaaatacacaaatgcgaactccattacacaaatatttgtgtaaatttgtatatcataatattgaatatggtatccgatactataatgaaaagattatagacgcatttatagagttaggagccgatctaactattccaaatgatgatgaaatgataccagtaatttactgcatacacgtaaatgctgaatatggttataacaatattactaacataaggataatacgtaaactacttaatcttagcagacatgctccacataatctatttagagatcgagtcatgcacgattatataagtaatacatatattgatatagagtgtttagatattattagatcactggatgggttcgatattaattgttactttgaaggacgtacacctcttcattgtgctatacagtataacttcactcatattgcggaatacttattagatcgaggagctgatatatcattaaagacaggcgatggaaaatctgtattcgatttatcgttatgtagctacatacctcttaaatggactagttttttgattagtcgtctaccgcctaaaagtgtcatgagctcactgactaaccatataatagattatgttcttacagacaataaaaatattatttggcagagtcaaatgattaataagtatgtgttgttacttgatccatccttttattctagattcagaaatgctattaaaagcaaattaaatcaatacgattatcgttgcttcaattacaatagatatcgtgttaataaaaagtatcgcaaagttttacatgacatcgatatatatattaaggatgtacaagtattaaaatctattctcatcgccaataatgtaacactatacgacactattgtaaataatacatcagagtttcctgtacgtcgtctaaacaacaaacaattaattaatacagtaaattccaatatatatcatgatcttatcgaaaaagttattaaaaaatcattagagaaatgtactctaactaatgccgtcctcgagtatatgatcgcatctcgatctcaatcatcttatttgagtcgtattcctaatgagatattactcaaaatactatataacctcagcgtctacgatttacgcaaactatatgcaagatacatgctagagaatgagacagattatcatatagagtcaaggtcaatttctacgcagactgaataatgttatatacactacatatttttatgtcattataactacttgtaatattgaaatcgtaatttgatatatagtgaaaaatggattttgatgatattaaacataatagacgagtagtaagtaacattagcaatcttttagatgatgatatatattatgcgatgtaatcataactattggtgatggagaagaaattaaagcacataaaactatcttggctgctggatctaaatattttagaacactgtttacaacacctatgataatgagagatctagtaactagagt--aaatctacagatgttcaataaagattccgtcaaaaatattgtacagtacttatacaataggcatataagttctatgaatgtaatagatgtattaaaatgcgccaactatcttctaatcgattatctagtcactgactgcgaatcctatattaaagattatactaatcatgatacctgcatatgtatgtaccataggttaatgagatggttcatattccaatagtcaaatatattaaacgtatgctgatgagtaatatatcaacattgataactacggacgcatttaaaaaaacagtatttgaaatattatttgatattctttctactaacgacaatgtatatttatacagagaaggctataaagtaacgatactattgaagtggctagaatacaactacatcacaaaagaacagcttttgtatatactgtcctgtatagatatacaaaatctagataagaagtatagactactactctattcaaataaaactataaatatgcatccctcatgtatacaatttctattagataata---aacagaatagaaacattata--ccccaccagttatgtttagcgtgtc---atgatactaagtataatgtatgtaacccgtgcatattagtatataacattaatactatggaatatagtgttatttccaccattcctaatcacataattaattacacatccgcgattgtagataatgaaataataatagctggaggatataactttaataatccatcgttaaacaaggtatataaaataaacattgagaacaaaatacatgtcgaactcccacccatgataatgaatagatgtcgtttttctttggctgtaatcgataacacaatttatgctataggtggtcaaaaactgaagtttaacattatttatttatg--atatatattatatatcggtatcgttattgtttggtctataccatggatatctttaaagaactaatcttaaaataccctgatgaaaatgttttgatttctccagtttccattttatctactttatctattctgaatcatggagcagctggttctacagctgaacaactatcaaaatatatagagaatgtgaatgaaaatacacccgatgataagaaggatgacaataatgacatggacgtagatgttccgtattgtgcgacactagctatcgcaaataaaatatactgtagcgatagtatcgagttccacgcctccttcctacaaaaaataaaagatgattttcaaactgtaaactttaataatgctaaccaaacaaaggaactaatcaatgaatgggttaagacgatgacaaatggtaaaattaattccttattgactagtccactgcccattaatactcgcatgacagttgttagcgccgtccattttaaagcaatgtggaaatatccattttctaaacatcttacatatacagacaagttttatatttctaaaaatatagttaccagcgttgatatgatggtgagcactgaaaacgacttacaatatgtacatattaatgaattatttggaggattctctattatcgatattccatacgagggaaactctagtatggtaattatactaccagacgacatagaaggtttatataacatagaaaaacacataactgatgaaaattttaaaaaatggtgtggtaagttatacactaaaagtatagacttgtatatgccaaagtttaaactgaaaatgacagaatcgtataatctggtacctattctagaaaatttaggacttactaatatattcggatattatgcagattttagcaagatgtgtaatgaaactatcactgtagaaaaatttctacacaagacgtttatagatgttaatgaggagtatacagaagcatcggctattacaggagtgtttatgactaacttttcgatggtatatcgtacgaaggtctacataaaccatccattcatatacatgattaaagacaacacaggacgtatactctttatagggaaatactgttatccacaataaatataaacaaatagactttttatctcatgtctaagaattacaaagtaatatagttagtataactaaagttaatactacattaaaactt-aaaaaaataataatatcactannnnnnnn-------ntaaactataaactaaaaattaaacaatatcgttattatataagtaataccaaaatgatgatatacgatt--aatagcctgtcttatattcgtgactttatccattgctagtcactttacattcccgttattcctcccattacggaagataaatcgtttaatagtgtagaggtattagtttccttgtttagagatgatcaaaaagactatacggtaacttctcagttcaataactacacatcgacaccaacgactggactataaatgtactatccgatggtctggatataccattgactaatataacttattggtcacggtttactataggtcg--tgtattgttcaaatcagagtctgaggatattttccaaaagaacatgagtattctaggtgtctctattgaatgtaagaagccgtcggtattacttactttttgaccgtgtgtaaaatgactcgagtatttgacttccagatatggattattatcgaggagactgtctagaagtcgtttatataacaatgacttataaaaatactaaaactgaagagactgattacgcatacctctctaatgtgcggattcctaaatactatcgattgatgagtaatggggttgatggttgattattgattagttttccttattctttttattcacataaaagaata-tttttataaacatgaaaccactgtctaaatgtaattatgatcttgatttatagatgaaaatcagctgctttagatgattttggttagtatgtataatataaaaaaaaataaatataacttattttaagattaagtgctattgtacttaattttttgttctataaactgaatatatagctacaattattgacgggtttatttatgaccggcaaccatgaatttacagagattatctctggctatatatcttactgcgacatgttcgtggtgttatgaaacatgtatgagaaaaactgcgttgtttcatgacaatcaattggggcatgcggaagacaatcaagatagtgtagcgtcgctaccgtacaagtatctacaagtagtcaataaaagagaacgtagtagattgctggctacgtttaattggacaagtatagctgagggtgttaaaaatgatttcattagaatatgtgatatcaacggaacatatctatataattatactattgctgttagtatgattattgattccatggaagaactaccaacaattacaacatatgaaccgtctacctataattatactttcgataatagcactgttagtactactgaagaactaaaagtgactccatcaccaactacatacgcgactgtaacaactcctcttccaacatcatcagttccatatgatcaacgatctaataacaatgtaagtactatatctattcagatactaagtaaaatattgggagtcaatgaaacagaattaactaattatcttattacgcataaaaatgccacggttgacaataacacattgtatggtaatataggatttttggaaataaataattgctacaatatttctgtatcaaatgctagttttagaataacattagtaaacgatacttctgaagaaattgttataatgctaacagggactagttcatccgacaccttcatatcttccaccaatatcactgaatgtttgaaaacattaatcaataatacgtcgaatattagtgatgtaagtataacacaaaatatgaatgtaacatctaattgtgataaatgttcaatgaatttgatgacatccgttatccctgccgttaaagaatttaacaatacgttgaaaaaaattggtgtaaaagatgataaaaacaatacagtatataactattataattgtaaactaactacaaattctacatgtgacgagttaatcaatttagatgaagtcattaacaatataactttgacaaatattataagtagtagtgtttctacaaccaacagcagaaaaagacgagatctgaatggtgagtttgaattttctacatccgaggaattagattgtctttacaaatcatatggtgtaagtgatgatgtaagtcattgtttttcatcacctagacgtagacgatctgacgacaaacaggagtacacagaaatgaaattactcgaccacgcgaaaaaagatttaagaatagacagtgttattcctagaggtacaactcatttccaagtaggtgcatctggagcaagtggtggtgttgtaggtgatagttccccatttcaaaatgttaaatcacgggccagtctattggcagaaaaaataatgcctagagtacccactactgctaccgaagagcagctatatgcaactataaatagacaaacaaagttgcctgcaggtgttaaaagtactccgtttacagaggcgcttgtgtctacgataaaccaaaagctttctagtgttaaagaggtaacttatgcttcgctcaatctgccaggatcaagtggttatgttcatagaccatctgattctgttatttacagcactataagacggacacgtttacctagtgatatcgatagtgattttgaggatatacaaactgttgttaaggaatataatgaaagatatggtagacgagttagtagaacacagtcatca------------------------------------------------------------------------------------------agtagtgattttgaagatatagatgaggtggttgcagaatatagacaaaaatatggcaacgctatgacaaaaggacgtggttcttctaaaccggatccgttatatagtactgttaagaaaacacctaaaagtatagcatccggagtagacatagtttcaaaacaaacagactattctttattacccggcgttaatactggcagttctatcgtaacacctctcaccagaagaggagctactagacgacctaaacgcccatctacacctccacgcgaagatctaccaccgcttcctctgaatcctccttatcgacaactttctcgtggtggtgatcattctctaccacaagttcctcaacgtgattattctccaccacatagacctcctccaccacttcctcctaaaccagttccagctattccacc---tagagatagtcaaccaaataataaaggatttagtaagtttgtatcccctagacggtgtagaagatcaacctctggagtcgtatgtggtatgatacaatcaagaccaaacgatgatacatattcacttcttcaactaccaaaaattgaaccagaatatgcggaggtcggtaatggcttacccaagaacaatgttcctgtgataggcaataaacatagtaaaaaatatacatcgtcgatgtcaaaaatatcaacaaaatttgataaatctatggcatttggaacagcaatgttactaactggtcaacaggctattaaccaacaggatagatcaactgcgttgattaaaaaagatcaaatgagcaaggacgaaaagatattcgaagcagttacaatgactctatcaactataggttcaacgttgacaactgcaggtatgatagctccaccactaatgattgctggaataggtatatcgcttatatcaggtataatagatacggcaaaagatatatattacctattttcaggacaggagaagccagtagatccagttattaagttttttaacacatacgctggattagtatccgatagtagtaaaatgggtgtaaggaaatgtttgacgcctggagaagacacacttatttacatcgcatacaaaaacgattccagttttaaacaaaatacggaggcaatggctttatatttcttagatgttatcaactcagagatcctatatctaaacacatcaaatttagttttagagtatcatctaaaggtggcttgtcccataggaacattaagatctgtagatgtggacataactgcgtatacaatattatatgatacagcggataatattaaaaaatacaagtttatcagaatggcaacgctactatccaaacatccagttattagattgacatgtggtttagcagcaacattggtaattaaaccgtacgaggtacccatcagtgatatgcaactactaaaaatggcaacgcctggtgaaccagaatccactaaatctataccatctgatgtctgtgataagtatcctctaaagaaattctatcttttggctggtggttgtccatatgatacatctcaaacttttattgtacatactacttgcagtattttactaagaacagctacatgggatcagtttagaaacagatgggtgttacaaaatccatttaggcaagaagggacatataagcaactgtttacctttagcaaatacgattttaacgacaccataatagatcctaatggtgtggcgggtcatgctagcttttgtaccaatagaagcagcaaccaatgtttctggtcagaacctatgatattggaagatgtatcatcgtgtagttctagaactagaaaaatatacgtaaaactgggaatatttaatactgaagggtttaatagttttgtactaaactgtccaactgggtctacgccaacatacatcaaagataaaaatacggacagtaacaatgttatcatagagctacctgtaggtgattacggcactgccaaattgtattcggtaacaaaaccatcgagaatagctgtattctgcacacataactatgataaacgattcaaatcagatattatagttctaatatttaatagtatcagtggtattccattttcgagcatatacacaggaagtgtgaacggtagaaatagactgttcaccacattgtctaaaggaatgccatatagatcaatgtattgcgataacagacgaccaggttgttattatgcaggaataccatttaatgaaaatagtgtagaatcagatctgcattatggaccagaaataatgcttaaggaaacatatgacgcaaacagtattgatccacaagttataacaaagtcaaaaacacactttcctactccaataagtgtaaaatttacggttgacaatttaggaaatgggtataacaaacccgaaaatttttggaaagatgctaaaagtaagaaaaggacatatagcgcaatgacaataaaaatcctaccatgtacagtgagaaataaaaatgtagactttggatataactatggacatattatttctaatatggtttatgcacaatctactagtcaggattatggagatggtaccaactatatatttaaatctgtaaatagatccgatcatgagtgtgaatctattttagatttgaaggctaaggaagtaactgtgatgtgtcccgcgtttagtataccaagaaatatatcagcgtatgaaggtctatgctttagtgtcactacatctaaagatcattgtgcctcaaataaggaatggttaaaatcttatggctatgggaatacagatgctactaaacaacgtgtctgttttcatcattggaattatgtcacaacgtcgttggattattactgttcatacgaagatatttggaaaagcgactggcctgactatgatccatgtaagtcatatatttatatagagtatagagacatatggatagaatctaaagtgttgcagcaacctccttatacattcgaattcacacatgacgattctaatgaatacgtgaataaagaaattagtaacaaattgaatgatctgtacaatgaatacaagaacattatggaatatagcgacggatcattgcctgcttctataaacagattagcaaaatcattaacttcagagggtagagaaatagcaagtgttaatatagatggtaatctgttagatattgcatatcaagcagataaggaaaagatggctgatatacagaacaaaataaatgacatcacaagagatttattcattcacactttatcaaacaaagatataaaagacattatagaatccgaagaaggtaagagatgttgtataatagatgttaagaacaatcgtgttaaaaagtactatcctattgataattatctatgtggtactttagatgattatatatacacttctgtagaatataacaaatcctatgtgttaataaacgacacttacatgagttatgactatcttgaatcatcaggtgtagttgttttatcatgttatgaaatgactataatctccttggatacaaaagacgccaaagatgctatagaagatgagatagtagcaagtgctgtagccgaagcattgaatgacatgtttaaggaatttgataaaaacgtaagtgctattataataaaagaagaagataattatctaaacagttctccgaatatataccatataatatacatcataggcggcactattctgatactgttagtcattattttaatattggtaatttatatagcatgcaataaatacagaaccaggaaatataaaataatgaaagatgatactatgagcattaaatctgagcatcataatagtcttgaaacagtatctatggaaattatggataatcggtactaataaaaaatagtttaactctttttagaaccagtttggtactggaatttcagttcattcgttgagaatattgatga--tttttttaagatgatatttactttttatatgcttgcattacagaataatattcacaggtattattaaaatgagtatcggagctacattaccatatcatcatccatgctcatgtggatggaaaatccatccattatataatcaatgatacgtgcatgtttgatatattctttaaatggaacagacatcacagactgagatacgcaaagaatcctacattcctaaactttgtatctgacataagaacagtgagaggatcgactccatagtggacaacattaatacagacgataacttgatttcaaaattatcaatggagatacaacgtgaaatactttattactccatt-aaataatgtatcacttacgataatgtctctataaacgaccggtttatcattaattaatacaatgtctaaattccatagcatattacaaaatcaccgtctaagatgat-aaaaacacgtttattttatatgtcaaccattactaaaaaaatatattgttctg-tttttgttttct-------ttttcttacgcacatcgctaattatgaaaaagtaaatgatgaaatgtatgagatggtgagatggacgagattgtgaacattgttcgtgatagtatgtggtttatacctaacgtatttatggacaacggtgagaatgacggccacgtttctgtcaacaatgtctgtcatatgtatttcgcgttctttgatgtggatacatcgtctcatctgtttaagctagttattaaacactgcgatctgaataaacaactaaaatgtggtatgtctccattacattgctatgtgatgaatacacgatttaagccatctgtattaaagatattgttacacaacggtgtgaataactttgataataaggataacaaaggacatattcctctacaccactatctgattcattcactatcaatcgataacaaggtctttgatatactaactgaccccattgatgactttagtaaatcatccgatctattgctgtgttatcttagatataaattcaatgggagattaaactactacgttctgtacaaattattgactaaaggatctgaccctaattgcgtcgacgaggatggactcacttctcttcattactactgtaaacacatatccgcattccacgaaagtaattattacaagtcaaagagttacactaagatgcgagctgagaagcgattcatctatacgataataaatcatggggcaaacattaacgcggttacgaaaatcggaaatacgccgttacacacttaccttcaacagtataccaaacatagtcctcgtgtggtgtatgctcttttatctcgaggagccgatacgagaatacgtaataattttgattgtacacccatcatggaatacataaagaacgattgtgtaacaggtcatattctcataatgttactcaattggcacgaacaaaaatacgggaaattacaaaaggaagaaggacaccatttactttatctattcataaaacataatcaaggatacggaagtcacgctttcaatatattacggtatctactagataggttcgacattcagaaagacgaatattataataccatgactcctcttcatacagccttccagaattgtaacaacaatgttgcctcataccttgtatacatcggatacgacatcaaccttcctactaaagacgataagacagtattcgacttggtgtttgaaaacagaaacatcttattcaatgcgggtgtcattcacaacatcatccaccacagactgaaagtatctctacctatgattaaatcgttgttctataagatgttagaattctctccctacgacgattactacgtaaagaagataatagcctactgcatattaagggacgagtcattcacggaactacatagtaaattctgtttaaacgaggactataaaagtgtatttatgaaaaatatatcatttgataagatagattccatcatcgaaaaatgcaactgggacataagtcgcctcaaagatattcaaatctctgacaccaacctgtatactgtattaagaacagaagacatccggtatcgtacctatcttgaagccatacatttagatagtcacatttcatttcccatgtacgacgatcttatagaacagtgtcatctatcgatggagcgtaaaagtaaactcgtcgacaaagtactcaataaattaaagtctaccatcgatggtcaatctagactatcgtatttgcctccagaaattatacgcaacatcataaccaagctaagcgactatcatctaaacagtatgttgtacggaaagaaccattacaaatattatacatgatagaaagaaaatatttaaaaaatatctatatgattggagaagtaggaaacaggaacacggtgattactacattattaaatcatgaagtccgtattatacttgtatatattgtttctctcatgt------ataataataaacggaagagatgcagcaccgtatacaccacccaatggaaagtgtaaagacaccgaatacaaacgccataatctgtgttgtttatcgtgtcctccgggaacatacgcttccagattatgtgatagcaagactaacacacaatgtacaccgtgtggttcgggtacctttacatctcgcaataatcatttacccgcttgtctaagttgtaacggaagatgcaatagtaatcaggtagagacgcgatcgtgtaacacgactcacaatagaatctgtgaatgctctcccggatattattgtcttcttaaaggatcatccggatgcaaggcatgtgtttcccaaacaaaatgtggaataggatacggtgtatccgagcacacgtctgttggagacgtcatctgttctccgtgtggtttcggaacatattctcacaccgtctcttccgcagataaatgcgaacccgtacccaacaatacatttaactatatcgatgtggaaattacactgtatccagttaacgacacatcgtgtactcggacgaccactaccggtctcagcgaatccatcttaacgtcggaactaactattactatgaatcatacagattgcaatcccgtatttcgtgaggaatacttctctgtccttaataaggtagcaacttcaggattttttacaggagaaaatagatatcaaaatatttcaaaggtgtgtactttaaattttgagattaaatgtaataacaaaggttcttccttcaaacagctaacgaaagcaaagaatgatgacggtatgatgtcgcattcggagacggtaactctagcgggtgactgtctatctagcgtcgacatctatatactatatagtaataccaatactcaagactacgaaactgatacaatctcttatcgtgtgggtaatgttctcgatgatgatagccatatgcccggtagttgcgatatacataaactgatcactaattccaaacccacccgctttttatagtaagtttttcacccataaatagtaaatacaataattaatttctcgtaaaagtagaaaatatattctaatttattgcacggtaaagaagtagaatcataaagaacagtactcaatcaatagcaatcatgaaacaatatatcgtcctggcatgcatgtgcctggcggcagctgctatgcctgccagtcttcagcaatcctcatcctcgtgtactgaagaagaaaacaaacattatatgggaatcgatgttattatcaaagtcacaaagcaagaccaaacaccgaccaatgataagatttgccaatccgtaacggaaattacagagtccgagtcagatcccgaggtggaatcagaagatgattccacattagtcgaggatgtagatcctcctaccacttattactccattattggcggaggtctgagaatgaactttggattcaccaaatgtcctcagattaaatccatctcagaatccgctgatggaaacgcagtgaatgctagattgtccagtgtgcccccaggacaaggtaaggactctcccgctatcactcgtgcagaagctctggctatgatcaaagactgcgagctgtctatcgacatcagatgtagcgaagaagagaaagacagcgacatccagacccatccagtactcgagtctaacatctctcataagaaagtgagttacgaagatatcatcggttcaacgatcgttgatacaaaatgcgtcaagaatctagagtttagtgttcgtatcggagacatgtgcaaggaatcgtctgatcttgaggtcaaggatggatttaagtatgtcgacggatcggtatctgaaggtgtaaccgatgatacttcactcatcgattcaacaaaactcaaatcgtgtgtctgaataaataactctattcatccgagattcgggtaagtagggttaatcgaacgatttagacacactacgaattaaaaaagtgtacctgatactatactccggtttacaaaacaaaaatgttcttaactacattaacaaaaagttatctcttgcgacttcttctttttctgtctcagtagtgtgatacgatatgatcactgttcatattcctattctctcttcgatggtctcacaaaaaagttttaca---------------------------------------------------------------------------------------------------------------------------------------------------------------aaaatatttttattctctttctctcttcgatggtctcac---------------------------------------------------------------------------------------------------------------------------------------------------------------------------------------------------------------------------------------------------------------------------------------------------------------------------------------------------------------------------------------------------------------------------------------------------------------------------------------------------------------------------------------------------------------------------------------------------------------------------------------------------------------------------------------------------------------------------------------------------------------------------------------------------------------------------------------------------------------------------------------------------------------------------------------------------------------------------------------------------------------------------------------------------------------------------------------------------------------------------------------------------------------------------------------------------------------------------------------------------------------------------------------------------------------------------------------------------------------------aaaaaagtt----------------------------------------------------------------------------------------------------------------------------------------------------------------------------------------------------------------------------------ttacaaaaatatttttattctcttt-----------------------------------------------------------------------------------------------------------------------------------------------------------------------------------------------------------------------------------------------------------------------------------------------------------------------------------------------------------------------------------------------------------------------------------------------------------------------------------------------------------------------------------------------------------------------------------------------------------------------------------------------------------------------------------------------------------------------------------------------------------------------------------------------------------------------------------------------------------------------------------------------------------------------------------------"/>
                                
        <sequence id="seq_DQ437580.1_Afghanistan_1970" taxon="DQ437580.1_Afghanistan_1970" totalcount="4" value="---------------------------------------------------------gtgtctagaaaaaaatgtgtgacccacgactgtaggaaactctagagggt-aaaaaaatcaatcgctttatagagaccatcagaaaga---------------------------------------------------------------------ggtttaata-tttttgtgagacca---------------------------------------------------------------------tcgaagagagaaagag---------------------------------------------------------------------ataaaactttttacgactccatcagaaaga------------------------------------------------------------------------------------------------------------------------------------------------------------------------------------------------------------------------------------------------------------------------------------ggtttaatattttt-gtgagaccatcga----------agagagaaagagatagttagtctatatatttttcttagtgcaaaagtcaatgttttaaaatatatggacaagaatttgtctgtataaaaacttgtgagaaattttgtacc-aaaaaaacgtgaacagtatcccctacatggattttactagatcatttatataccaaaaaatattatacgatctacgttttattatatgattttaacgtgtaaattataaacattattttatgatatacaattgtttggtaacctagttgggacataggggatgttgataagctcgagagtatatgttgttgaacgttattgtttaagaaatagttgatgcatcagaatgg-------------------------------------------------------------------------------------------------------------------------------------------------------------------------------------------------------------------------------------------------------tttgcatttattg---------------------gagacgtaacaatgcactacattgtttcctcgtctatctatatgttttg-------------------ataagttataacacgtttcaatctc--------tagttttatttttttgtacg--------------------------------tcacatcttcatccagtagacgacatagaatacatgtgcaatctttgcc-----acaatccatagctattttggtgctaattattcctatattatatttcacaaaaaatgatgaaggcaa--tcattcctcata--------------------agataataaaaagt---------------------------------------------------------------------gtattgagagtgagtgagcatgaaaaagatttagtatttagcagtgcggatatgatccaagagggtgaaatagtcgttctcgttcagaatcttttgcagcataagtagtatgtcgatatacttatcgttgaagactcttccagagacgatagctaattgagtacaaagtccaatgattgcacaaagttctttggcggttttcatggagtcatttctgatgaaacatttaatgatctccacgcaattgtctatattgtcccacggaagtgaatccgagaactccttcaactcgctaccaaagagctccgttgcatcagttctgaaagagatgagaagcctgtaaagagaccctgcgctttctctatgggtccatctatgagaaacccacaggatgtattcagtcagacaatgtctgacgtctgccacggtattcagggagtccttagtagcatggcaatgacagggactgaactgggcacaagaagaggccattgtgaaggtagacgaaggttaacctgatggttaacctgtagccgtctgtgctaatagagggctttaatttccattttttaatggggttgtggatgaggaatgagagtgtcttatctcgtccttggtttacatggatcagtgtgagaaaaaatatcttgtatattattaactaaactaacaaccttggtttccaatccatgtttaaaaatgacctatatgtttttattaattttatttatatcgttaaaatgtatcgtatataatagttttctaacgtggagtacagaattttcggttaatgagttcatggtaaagggcgaatgaatgcctgcctgtattataatatacataagttaatagtttttatcatatttttctaatactatataaaaatatcattatgtataatcattactgtcgctatcattattgtgtttgtgtagttctgttctatcatctaca------tcactgtcactgtcactctccctatatcttctaaaattacaaacaactggatattcgataacagcatttgtgtagtttttgtcttttatagtatatacgttattgtcaaaatctaaacaaatattggcataatacctatctataagattaggatccatgttcgagcatactagcatatttgtaacttcgtcgtaaagcgttaaatcaatagaataaaccattttgtggtgcaactttttacgaactagttgtatgagtttatcgtttacataagccattaacagctttaacagatgatctgagtaatat-cctctattatacatttaatgttcacggtcttagtatttttagatatcaattgtaatttacacccatattctactcccttgtgtaacgtta-gacattctaaatctatagtattatctattacagcgtaaaacacattcaatattgtattgttatattattagtttatattactgaattaataatataaaattcccaatcttgttataaacacacactgagaaacagcataaacacaaaatccatcaaaaatgtcgatgaaatatctgatgttgttgttcgctgctatgataattagatcattcgccaatagtggtaacgctatcgaaacgacattgtcagaaattacaaacactacaacagatattccagctatcagattatgcggtccagagggaaatggatattgttttcacggtatctgtatccacgctagagatattgacggtatgtattgtagatgctctcatggttatacaggcattagatgtcagcatgtagtattagtagactatcaacgttcagaaaaaccaaacactacaacgtcatatatcccatctcccggtattgtgcttgtattattagtaagcattattatgtgttgtctattatttgtttataggttcactcgaagaactaataaattacctttacaagatatggttgtgccataatttttataaatttttttatgagtatttttatgagtatttttacaaaaaatgtataaagtgtatgtcttatgtatatttataaaaatgctaaatgtgatgtatctatgtta-tttgtatttatctaaacaatacctctacctctagatattatacaaaaattttttatttcagtatattaaagtaaaatctagttaccttgaaaataaatacagtgggtggttctgtatcaccagtaagaacataatagtcgaatacagtatccgattgagattttgcatacaatactagtctagaaagaaatttgtaatcatcttctgtgacgggagtccatatatctgtatcatcgtctagtttatcagtgtcccatgctatattcctgttatcatcattagttaatgaaaataactctcgtgcttcagaaaagtcaaatattgtatccatacatacatctccaaaactatcacttatacgtttatctttaacgatacctatacctagatggttatttactaacagacattttccagatctattgactataactcctatagtttccacatcaaccaagtaatgatcatctattgttatataacaataacataactcttttccatttttatcagtatgtatatctatatcaacgtcgccgtagtgaatagtagtcattgatctattatatgaaacggatatgtctagaacggcaattgtcttacgtccagttaacactttcgttgatttaaagtctagagtctttgcaaacataatatccttatccgactttatatttcctgtagggtggtataattttattttgcctccacatatcggtgtttccaaatatattactagacaatattccatatagttattagttaagggtacccaattagaacacgtatgcttattatcatcattcggatcgtatttcataaaagttattgtactatcgatgtcaacacattctacattttttaatcgtctatatagtatttttctgatattttctataatatcagaattgtcttccatcggaagttgtatactatcggaatcagttacatgtttaaataattctctgatgtcattccttatacaatcaaattcattattaaacagtttaatagtctgtagacctttatcgttgtaaatatccattgtcttattagttacgcttatttttatgtgttttatgttgatttattata-tttataagaatgattgtttgacaaatcacgagaactattaagacatatattattagaggtatatattataaaaaagtttttgattacgatgttataagaggaaaaaggacacattaacatcatacatcaattaact--attcttataacatcgtaatcaaaagaattgcaattttgatgtataacaactgtcaatgaattatggaattgtatattacacattatacggtatgttggtaacgacaaataccgattggtaattgtttaccggtgtaatagaatttatatatctattacaccggccaagtatgcataataataagttgtggg-agtatcatccacatatttataatttaggactttgtattcagtatttttggaatcataaaaaaaagttttaccattttaaaatttaaaaagtatttaca-ttttttcactgtttagtcgcggatatggaatttgatcctaccaaaatcaatatatcatctatagatcatgtaacaatattacaatacatagatgaaccaaatgatataagactaacagtatgcattatccaaaatattaataacattacatattatatcaatatcacaaaaataaatccacatttggctaatcaatttcgggcttgg-aaaaaacgtatcgctggaagggactatatgactaacttatctagagatacaggaatacaacaatcaaaccttactgaaactatacgtaactgtc-aaaaaaatagaaacatatatggtctatatatacactacaatttagttattaatgtggttattgattggataaccgatgtgattgttcaatcaatattaagagggttggtaaattggtacatagataataatacctatactccaaatacacccaataatacaacaaccatttctgagttggatatcatcaaaatactggataaatacgaggacgtatataaagtaagtaaagaaaaagaatgtggaatttgctatgaagttgtctactcaaaacgattagaaaacgatagatactttggtttattggattcgtgtaatcatatattttgcataacatgtatcaatatatggcatagaacacgaagagaaactggtgcgtcggataattgtcctatatgtcgtacccgttttagaaacataacaatgagtaagttctataagctagttaactaataaataaaaagtttaatttgttgacgacatatatcgttatttttctcgtatgaaagattaatttgattctaatataatcttcagtattagatgaatcttaattcaaattaattccattagattatatcataaataaaaatagtagcacgtgctactttagccaaatattcttttttgaaacgccatttagcgtagtgaggacacaagtgaacctataatgagcaaatttattagtatcggttacatgaaggactttacgtagagtggtgattccaccatctgtggtacgaatggtttcatcttctttgatgccatcacccagatgttctataaacttggtatactcgtccgatttcatatcctttgccaaccaatacatatagctaaacttaggcatatgttccacacatcctgaacaataaaattctccagatgatgttacaatgtctagatttggacatttggtttcaaccgcgttaacatatgagtgaacacagccatacatgaaagcgatgagaaataggattctcatctcgccaaaatatcactagaaaaaatttatttatcaattttaaaggtat-aaaatacttattgttgtcctcgtttgtca--atcatgttaatgtctttaagataaggtaggcaaatgtttatagtattaagaattgggcaagcataagacatgacacaaagaccctttttgtatatataagtgtagaaattataacatccatagttggatttacataggtgtccaattgggatctcaccatcatcgagataattgatgacatct--cccccctttcttttttagtagatatttcatcgtgtaagaatcaatattaatatttctaaagtatccgtgtatagcctctttatttaccacagctccatatgccaacatgcattccactagatggatatcgatatcgtcgaatgtcatatactcaattagtatatgttggaggacattcgagttcattgttttcaatatcaaagagatggtttccttatcatttctccatagtggtacaatactacacattattccgtatggctttccattttccaaaaacaatttgaccaaatctaaatttacatctttattgtatctataatcactatttagataatcagccataattcctcgagtgcaacgtgttagatcgtctatatatgaataagcagtgttatctattcctttcattaacaatttaacgatgtctatatctatatgagatgacttaatataatattgaagagctgtacaatagtttttatctatagaagacggcttgattccgtgattaattagacatttaacaacttccggacgcacatatgctctcgtatccgactctgaatacagatgagagataatatacaaatgcaatacggtaccgcaattttgtggttgataatcatcatacgtgtatccatactcgtcatcctcataaagaacattgcagccattttctatgaacaaatcaataatttcaggaacaggatcatctgtcattacataattttctataactgaacgatggttttcacatttaacactcaagtcaaatccatgttctaccaacacctttattaagtcaacgtttacatttttggatttcatatagttgaatatattaaagttatttatgttgctaaatccagtggcttctagtagagccatcgctatatccttattaactttaacatgtctactatttgtgtattcttctaatggggtaaaatgtctccaatttttgtgcaatggattagtgccactgtctagtagtagtttgacgacctcgacattattacaatgctcattaaaaaggtatgcatgtaaagcattattcttgaattggttcctggtatcattaggatctctgtctttcaacatctgtttaagttcatcgagagctacctcctcattttccagatagttaaacattttgactgaatagaagtgaatgagctactgtgaactctgtacacccacacaactaatgttattaaatatcattttttgaatatatttataccatgtc-aaaacttgttcaattattaataaaaataatttagtgtttaaattttaccagttccagatttcacacctccattaaccccactttttacaccacaggacgatcctccccacatttcaccgccaccagatgtataagttttagatcctttattactaccatcatgtccatggataaagacactccacatgccgccactacctcctttagaagacatattaataagacttaagacaagtttaacaataaaattaatcacgagtaccctactaccaacctacactattatatgattatagtttctatttttacagtaccttgactaaagtctttagtcacacaatactaccaacc-tacactattatatgattatagtttctatttttataggaacacgtacgagaaaatcaaatgtctaagttctaacggtagtgttgata------------------------------------------------------------------------aacgattgttatccacggatacctcatttatcatgttgtctattttcttactttgttctattaacttattagcgttgtatattatttgattataaaacttatattgctgtttagtccactctataaatatcggattattcacatatcgtttctttgtaggtttatttaacttgtacatcactgtaagcatgtccgtaccatttattttaatttgacacatatcagcaatttcttttttgcattcggtt---------------------------------------------------------------------------------------------------------------------------------------------------------------------------------------------------------------------------------------------------------------------------------------------------------------------------------------------------------------------------------------------------------------------------------------------------------------------------------------------------------------------------------------------------------------------------------------------------------------------------------------------------------------------------------------------------------------------------------------------------------------------------------------------------------------------------------------------------------------------------------------------------------------------------------ctaccaacgtaataatgaagtgtggtatatgatctataagtataatatagtatctcttttttcgtaagatattaaacagtttatcacatctagagataatttatctcgtgataatataataatagagtgcggttttacctattttatcatctat---ataataataatataatactaatagtaatcgttatcattgtacccacttgagaagttagtaactttttttctattataatcttgtatccgtaagatacattactacacataggaattccctgatcgagcaatagtttaaatacatctacatttggatttgatgtagttgcgtatttctctacaatattaataccatttttgcaactatttatttctagaccttttgtgattagtaatctcaataattctacgtcaatattatcagattctatatattcgaatatatcaaagtcattgatatttttataattggtagaagacaataatgacaccacaacatcagttttgata---------ttcttatttttcttggtaacgtatacatttaatgaattttcattacgttctaccaatgattgtgcactgcaggcatcaaaagttttacaactatcataaagcatactatcctatccaaccattatggtattgatgctatagtatattttaattcatttcatttatgtgtatttggtacgagcagacagcatgagatcgtatgatttcagtaccgtagtgacaatactattagtttcaataagatcaatctctagatctatagaatcaaaacatgataggttagaagataatgaatatctgtaggcttcttgttgcactgtaacttctcgttttgttagatgtttgtatcatgctttaacattaatggtacaaattttatccttgctttgtgtatcatattcgtccctactataaaattgtatattcagattatcatgagatgtgtttacactaactgtatcgataaacggcacaccatttagtcataaccgtaatccaaaaatttttaaagtatatcttaacgaaagaagttgtatcatcgttaggatttggtaaattattatctacagtgtatggtactaaatcctcataagtgtatatatctagagtaatgtttaatttatcaaatggttcataatatggatcctcatgacaatttccgaagacgaaaatgagatatagacatggttactccttaaaaaaatacgaataatcgccttggctatttagtaagtgtcatttaacactatacttatattaatccatggactcataatctctatacgggattaacggatgttctatatacggggatgagtagttctcttctttaactttatactttttactaatcatatttagactgatgtatgggtaatagtgtttgaagagctcgttctcatcatcagaataaatcaatatctctgtttttttgttatacagatgtattacagcctcatatattacgtaatagaacgtgtcatctaccttattaactttcaccgcatagttgtttgcaaatacggttaatcctttgacctcgtcgatttccgaccaatctgggcgtataatgaatctgaactttaatttcttgtaatcattcgaaataatttttagtttgcatccgtagttatctcctctatgcaactgtaaatttctcaacgcgatatctccattaataatgatgtcaaattcgtgttgtatacccatactgaattgatgaacgaacgaataccgacggcgttaatagtaatttactttttcatctttacatactcggtactagttttactatcataagtttataaattccacaagctactatggaatataccaaccatcttagtatagaacacatgtcttaaagttattaattaattacatattgttttatatatcgctacgaatttaaacagagaaatcagttaggaagaaaaaattatctgtcttcttcatcatcgtctattggataacgtctctgtattctacgatagagtgctactttaagatgagacatatccgtgttatcaaaaatatactccattaaaatgattattccggcagcgaacttgatattggatatatcacaacctttgttaatatctacgacaatagacagcagtcccatggttccataaacagtgagtttatctttctttgaagagatattttgtagagatcttataaaactgtcaaatgacatcgcatttatatctttagctaaatcgtatatgttaccatcgtaatatctaaccgcgtctatcttaaacgtttccatcgctttaaagacgtttccgatagatggtctcatttcatcagtcatactaagccaacaaatataatcgtgtataacatctttgatagaatcagactctaaagaaaacgaatcggctttattatacacattcatgataaacttaatgaaaaatgttttcgttgtttaagttggatgaatagtatgtcttaataattgttattatttcactaattaatatttagtaattagtacactctataaaaacgagaatgacataactaatcataactagttatcaaagtgtctaggatgcgtaattttttatatggtatagatcctgtaagcgttgtctgtattctggagctattttctctatcgcattagtgagttcagaatatgttataaatttaaatcgaataacgaacataactttagtaaagttgtctatattaactcttttattttccagccatcgtaatacccatgtttaagatagtatattctctagttacactatggtctcatcgttgtttagaatatcacataccgaatctacatcaaattttagaaattggtctgtgttacgtatctcttctatattattgttgatgtattgtcgtagaaaactattacgtagaccattttctttataaaacgaatatatagtataccaattatcttttccgataatatatttacacacataatccattctctcaatcactacatctttaagtttttcgttgttaagatatttggctaaattatataattctattagatcattaacagaatcagtatatatttttctagatccaaagacgaactctttggcgtcctctataatattcccagaaaagatattttcgtgttttagtttatcgagatctaatctgttcatatacgtatccatgattgcgcggtacgttatgatagccgcataaaataaaatccattttcatttttaaccaatactatctcctctattcataattgagattgatgtaatactttgttactttgaacgtaaaaacagtacacggatccgtatctccaacaagcatgtagtaatcaaatttggtgttgttaaacttcgcaatattcattaatttagatagaaatttatactcatcatctgttttaggaatccatgtattattaccactttccaacttatcattatcccaggctatgtttcgtccatcatcattgcgcagagtgaataattcttctgtatccggcagttcaaatatatgatccatgcatagatcggcaaagctatcgtagatgtgatttttcctaaatcgagtataaaactcgtttactagcaaacactttcctgatttattgaccaagacacatatggtttctaagtctatcaagtggtggggatccatagttatgacgcagtaacatagattattaccttcttgactgtcgctaatatctatatatttattgttatcgtattggattctgcatatagatggcttgtatgtcaaagatatagaacacataaccaatttatagtcgcgctttacattctcgaatctaaagttaagagatttagaaaacattatatcctcggatgatgttatcactgtttctggagtaggatatattaaagtctttacagatttcatccgattcaaataaatcactaaataatatcccacattgtcatctgttagagtagtatcattaaatctattatattttatgaaagatatattactgctcacctctatatttcgtacatttttaaactgtttgtataatatctctctgatacaattagatatatctattgtgtcggtagacgataccgttacatttgaattaatggtgttccattttacaacttttaacaagttgaccaatttatttctaatagtatcaaactctccatgattaaatattttaatagtatccattttatatca--acggacacaaagtagctaacataaaccattgtataatttttatgttttatgtttattagcgtacacattttggaagttccggttgccatgtatttcctggagagcaagtagatgatgaggaaccagatagtttatatccgtacttgcacgtaaagtctacattgtcattatacgaatatgatcttttaaacccgctagacaagtatccgtttaatattgtaggatgtggacatttaacaatctgacacgtgggtggattagaccattctcctcctgaacacaggacaccagagttaccaatcaacgaatatccactattgcaactataagttacaacgcttccatcggtataaaaatcattatatccgttatgtcttccgttggatatagatggaggtaattggcatttaacagattcgcaaataggtgccttgggattccataccatagatccagtagatcctaatttacaatacgatttatattcaccaatcaaataatatccgctattacaagagtacgttatactagagccaaagtctactccgccaatatcaagatggccattatcgatatctcgaggcgacgggcatctccgtttaatacattgattaaagagtgtccatccagtacctgtacatttagcatatataggtcccattttttgctttctgtatccaggtagacatagatattctatagtgtctcctatgttgtaattagcattagcatcagtctccacactattcttaaatttcatattaatgggtcgtgacggaatagtacagcatgatagaacgcatcctattcccaacaatgtcaggaacgtcactctctccaccttcatatttatttatccgtaaaaatgttatcctggacattgtgccaataataaaaaagcccatatatgttcgctattgtagaaattgtttttcatagttgctcaaaaacgatggcggtgacttatgagtcacgttacactttggagtctcatctttagtaaacatatcataatattcgatattacgagttgacacattgaacaaa-tccaagtatttgattttggataatattcgtattttgcatctgctataattaagatataatcgccacaaaaacacgcgaacatctttcctacatggttaaagtacatgtacaattctatccatttgtcttccttaactatatatttgtatagataattacgagtctcgtgtgtaattccagtaattgcatagatgttaccatcgtactctacagcataaactatactatgatgtctaggcatgggagacttttttatccaacaatttttagtgaaacattccacattgtttaatattacatatttttcatacgtggtataaactccacccattacatatatatcatcatttacgaataccgacgcgtctgaatatctaggagtaattaagtttggatgtcttatccatttcgaagtgtagcgttttaaatattttgctacacctgttgaaatagaaaattttaatcctcctattacatataactttccatcattaacacacgtactaacttttgattttgacgacgacatattagtaactgttttccat---------------------------ttttttttttttt-------------------------------------ttttttttaagatctacccacggatacgaaataaacatgtctattgttaatcatgccaccaataatgtatagacaattatataaaacatttgcattatagaattgtctatctatctgtattaccgacgattgtccaatattctgttctaggagagtaatgggttattgtggatatataatcagagtttttaatgactactatattatgttttataccatttcgtgtcacaggctttgtagatttggatatagcattgcacatagtattagtcataaacttgggatgtaaactgttgatgatatctacatcgtttggatttttatgtatccactttaataatatcatagctgtaacatcctcgtga-tttacgttgacgttttcgtgggataagatagtt----gttcatcctttgataattttccaaattctggattggatgtcactgcagtaatattgttaattatttctaacattgacgcattatatagtttttacacatagatctacaacaggtggaatatcaattaatacggcagcaactagtattatctctacattgtttacggtgatgtttatcttcttccagcgcatatagtctaatagcgattcaaacgcgtgatagtttataccattcaatataatcgcttcatcatttatatggtgtttctaaattcgtttaaaaaattatacggagacgccgtaataatttccccattgatagaaaatatcacgctttccattcttgaagtactataagtaattatagtataatgtaacgtttatatattcaatattttttat-aaaaaaatcatttcgacattaattcctttttaaatttccgtctatcatctatagaaacatattctatgaatttataaaatgcttttacgtgtcctatcgtaggcgatagaaccgctaaaaagcctatcgaatttctacaaaagaatctattatatggtatagggagagtataaaacattaaatgtccgtacttattaaagtattcagtagccaatcctaactctttcgaatacttattaatggctcttattctgtacgaatctatttttttgaacaacggacctagtggtatatcttgttctatgtatctaaaataatgtctgacaagatccgttagtttaatatccttagtcatcttgtctagaatggcgtatctaactgcgggtttaggctttagtttagtttctatatctatatctacatctatgtctttatccaacactaaaaatataatagctaatattttattacaatcatccggatattcttctacgatctcactaactaatgtttctttggttatactagtatagtcacgatcagacaaataaagaaaatcagatgattgatgaataatacatttaaatttatcatctgtaagatttttgagatatctcattaaaatattattagggtcagtactcattatcatatattggcagcagctattac-----ttattttattttatttttctttattttat---tttatttttcaccatatagatcaatcattagatcatcaaaatatgtttcaatcatcctaaagagtatggtaaatgactcttcccatctaatttctggacgttcaccaatgtctctagccactttggcactaatagcgatcattcgcttaacatcttctacattattaactggttgatttaatctatctagcaatggaccgtcggacagtgtcattctcatgttcttaatcaatgtacatacatcactgtcatctaccaattcatccaacaacataagctttttaaaatcatcattataatatgatggatcgccatcatttctccaaagaatatatctaataagtagagtcctcatgcttagtaatttaactattttagttaacaacta-ttttttatgttaaatcaagtagaaccactatgttaatacttattcatattttagtttttaggattgataatcaacataaaaattaatacatcatcaattttgaaaatacttagtttccacgtagtcaatgaaacatttgagctcatcgtacagaacgttctcgtacaggacgtaactataaactggtttatatttgttcaagatagatacaaatccgataacttttttgacaaattctacgggatccactttaaaagtgtcataccgggttctttttatttttttaaacagatcaatggtgtgatgttgattaggtcttttacgaatttgatataaaatagcgttcacatatcctccataatggtcaatcgccatttgttcgtatgtcataaattctttaattatatggcactgtgtattatttagttcatccttgttcatcattaggaatctatccaatatggcaattatactagaactataagtgtgttgtaaacacatattgatgtgtctgtttatacaattaatgatatttggatccatgctactaccttcgggtaaaattggagaatcgtataccatttctagtactttaggttcattgttatccattgtagaggatgacatgctcgaatcatacaaaaatatattatttttatgttattttgtt--aaaaataatcatcgaatactttgtaagatactccttcatgaacataatcagttacaaaacgtttatatgaag-taaagtatctacgatttttacaaaagtccggatgcataagtacaaagtacgcgataaacggaataataatagatttatctagtttatctttttctatcgctttcatagttagatacatagtctcggaagtcggattatgtaacatcaacttcgataaaattactgggttatttagtcttacgcattcactcatacatgtattaccgttaactacagagtctacactaaaatgattaaacaatagatagtctaccattgtttcgtattcagatagtacagcgtagtacatggcatcttcacaaattatatcattgtctaatagatatttgatgcatcttatggatcccacttcgacagccatcttaaaatcggtagaatcatattgctttcctttatcattaataatttctagaatatcatctctatcataaaagatacaaatattaactgtttgatccgtaataacattactagttgataacaatttgttaataagatgtgctgggctcaatgtcttaataagaagtgtaagaggactatctccaaatttgttttgtttattaacatccgttgatggaagtaaaagatttataatgtctacattcttgactgttttagagcatacaatatggagaggtgtatttccatcatgatctggttttgaggggctaattcctagtttcatcatccatgagattgtagaagctttgggattgtctgacataagatgtctatgaatatgatttttgccaaatttatctactatcctggcttcaaatccaatggacattatttttttaaacactctttctgaaggatcggtagacgccaacaacggaccacatccttcttcatcaaccgagttgttaatcttggctccatactgtaccaataaatttattctctctatgacttcatcatctgttcccgaaagataatatagaggcgttttatgctgtttatcgcacgcgtttggatctgcgccatgcgtcaatagcatcgcaactattctattattattaattttagaagctatatgtaatggataatttccatcatcatccgtctcatttggagagtatcctctatgaagaagttcttcgacaaatcgttcatctagtcctttaattccacaatacgcatgtagaatgtgataatttccagaaggttcaatagcttgtagcatattcctaaatacatctaaatttttactattatatttggtataaagagatagataatactcggccgacataa---tgttgtccattgtagtataaaaattaatatttctatt------tctatttctactataatttactctctataacaaatgtcataacttagttcttttatgtcaagaaggcactggtttagttcatctatgaatgtcacaccataactaccacgcataccatacttagagttatgataaagatatttatccttagggtgcaggtaatggggattaatctttgttggatcagtctctaagttaacacatgtcacacaggatccatttatagttatatcacatgatgatttatggtgaattgattccggaagatcgctattgtattttgtggttccacaattcatttccatacatgttattatcacactgatattatgatgaactttatccagccgctgggttgtaaacaacataacagatagtttattatctttaccaactccctctgccgccgcaacgaatctctgatccgtatccatgatggtcatgtttatttctagcccgtatccagtcaacactatgttagcatttctatcgatatagctttcactcatataacactcaccaataatagtagaattaatgtcgtaatttacaccaatagtaagttcggcggcaaagtaccaatacctgtaatcttgtcgaggaggacatatagtattcttgtattctaccgaatacccaagagatgcaatacaaaagagtaagactaatttgtaaaccatcttacttaaaatatgtaacaatagtacgatgaatgagtaataagaaatatgaaatctatcttatatacacataattattctatcaattttaccaattagttagtgtttaataaaaatatgggaatctaattaatttttccttacacaatcgacgtacatgagtctgagttccttgtttttgctaattatttcatccaatttattatttttgacgatgtcaagatcttttgtataggagtcagacttgtattcaacatgcttttctataatcatttttagctatttcggcatcatccaatagtacattttccagattagcagaatagatattaatgtcgtatttgaacagagcctgtaacacctcaatgtctttattatctatagccaatttaatgtccggaatgaagagaaggaaattattggtgtttgacggcgtcatatagtcgagcaaaagaatcatcatatccacgtgtccatttttatagtggtgtgaatacaactaaggagaatagccagatcaaaagtagatggtatttctg-aaagaaagtatgatataatacttacatcattaagcatgacggtatgataaaatgaagttttccatccagttttcccatagaacataagtctccaatttttcttaaaacagttttaccgtttgtatgttaccactatcaaccacataatacaatacagtgttcccttgtcattaaattgtgaatcatccagtccactgaatagcaaaatttttactattttggtatcttccaatgtggctgcctaatgtaatggaaattcattctctagaagatttttttaatgctccagcgttcaacaacgtacatactagacgcatgttattatcagctattgcataatacaaggcactatgtccatggacatccgccttaaatgtatctttactagagagaaagcttttcagctgcttagacttccgagtattaattcgtgacagatccatgtctgaaacgagacgctaattagtgtataat-tttgtcatactgctccagaattaataatatctctaatagatttgattagtagatatatggctatcgcaaaacaacatatacacatttaataaaaataatattcattaaggagattcagattccgccgtatccataaacaatattaaggagattctaccttacccataaacaatataaatccagtaatatcatgtctaatgatgaacacaaatggtgtattaaattccagttcttcaggagatgatctcaccgtagctaccatgatagtagatgcctccgctacagttccttgttcgttgacatctatctttgcattctgaaacattttataaatatataatgggtccctagtcatatgtttaaacgacgcattatctggattaaacatactaggagccatcatttcggctatcgacttaatatccctcttattttcgatagaaaatctagggagtttaagattgtacactttattccctaattgagacgaccaatagtctaattttgcagccatgatagaatctgtgaaatgggtcatattatcacctattgccagatacatactaatattagcatccttatacggaaggcgcaccatatcatattcttcgtcatcgattgtgattgtatttccttgtaatttagtaactacgctcatcatgggaaccgttttcgtgccgtacttattagtaaaactagtattgtgtgttttagtgatatcaaatggatattgccacgtacctttaaaatatatagtattaatgattgcccatagagtattattgtcaagcatagtagaatctactacattagacatacctgatctacgttctactatggaattaattttattaaccgcatctcgtctaaagtttaatctatataggccgaatctatgatattgttgataatacgacggtttaatacacacagtattatctacgaaactttgataagttagatcagtgtacgtatatttagatgtttttagcttagctaatcctgatattaattctgtaaatgctggacccagatctatttttctcaaatccatagtcttcaataattctactttagtattacctgatgcaggcaatagtgacataaacatagaaaacgaatagccaaacggcgagaagacaatattatcatcctcattcccatcttgaatatttttatacgctaatataccggcattggtaaatccttgcaggcgataggtgaacgctgtacacgctaacgatagtatcaataacacaatcatgattttatggtattaatattttaccttattttttatatttggtataaaaattattgatgtctacacatccttttgtaattgacatctatatatccttttgtataatcaattctaatcactttaacttttacagttttccctaccagtttatccctatatttaaaatatctattcatatgcatctgagtactctctaccaagatagcttcagagtgaggatagtcaaaaagatcaacatatagaacataaccattctcgtatactttgccctttaatacatcacccacattgggcaacgaataacaaaatacaagcatcttgttaacgggctcgtaaattgggataaaaattatgtttttattattttatatctatttaatatctattcaatatttacaatatatgtaatcattatccagattgaacatacagtttgcacttgccatgattcgttatataactattaatattaacagttcgtttaacgatcatattatttttatgttttattaataattgtaaaacatacaattaaatcaatatagaggaagggacggatactgtcttttgtgagatatagttatggcgactaaatcagattatgaggatgctgttttttactttgtggatgatgatgaaatatgtagtcgtgactccatcatcgatctaatagatgaatatatcacgtggagaaatcatgttatagtgtttaacaaagatattaccagttgtggaagactctacaaggaattgatgaagttcgatgatgctgctatacgatactatggtattgataaaattaatgagattgtcgaggctatgagtgaaggagaccactacatcaatcttacagaagttcatgatcaggaaagtctattcgctaccataggaatatgtgctaaaatcactgaacattggggatacaaaaagatttcagaatctagattccaatcattgggaaacattacagatctaatgaccgacgataatataaacatcttgatactttttctag-aaaaaaaattgaattgatgatatagggttctttataatgcattcgtattctatatccggtgttaaaaaaattatcctatcatgtatttgagagtcttatatgtagcaaacatgatagctgtgataccaataagttttagatattcacgcgtgctaatgttggggatggtattatctggcggtgaaatgtccgttatataatctataaaacaatcatcgcatatagtatgcgatagtagagtaaacatttttatagtttctactggattcatacatcgtttacccaattcggttatgaatgaaattgtcgccaatcttacacccaaccccttgttatccattagtatagtattaacttcgttatttatgtcataaactgtaaatgattctgtagatgccatatcatacatgatattcatgtccctattataatcattattaactttatcacaatacatgttgataatatctatatatgatctagtttttgtgggcaattgtctatacaagtcgtctaaacgttgtttactcatatagtattgaacagccatcattacatggtcccgttccgttgatagataatcgagtatgttagtggacttgttaaatctatataccatattttctggaagtggatatacatagttgtgatcatcattattgctagccttatcttc------------------------------------tatatcatctatat---------------------------------------------------------------------------------------------------------------------------------------------------------------------------------------------------------------------------------------------------------------------------------------------------------------------------------------------------------------------------------------------------------------------catctacgatattattacacataaacatcggcaacatactattgtacattatctaagtccggttgatccaaacccttgatctcctctatctgtactatctagagattgtacttctttcagttctggataatatatacgttgatagattagctgagctattctatcccccgtatttacattaaatgtatattttccattattaataagaatgactcctatatttcccctataatcttcgtctattacaccgcctcctatatcaatgccttttagggacagaccagacctaggagctattctaccatagcagaacttaggcatggacatactaatatctgtcttaattaattgtctttctcctggagggatagtataatcataagcgctatataaatcatatccggcggcgtacggtgattgtctagtaggagatttagctctgttagtttccttaacaaatctaactggtgagttaatattcatgttgaacataaaactaatattttatttcaaaattatttaccatcccatatattccatgaataagtgcgatgattgtacacttctatagtatctattacgaaccacgataaaatcctcctatcaatagcagtttattatccactattatcaattctggattatccc-ttgataaatagtatcatctatcagagaccatgtattgctgtatttgtaataaaatttagcatttctaccaaccaagaataaccttctaccgaacactaacgcgcatgatttataatgaggataataagttgacggtccaaactgccactgatcatgattgggtagcaaatattctgtagttgtatccgtttcagaatgtcctcctattacgtacataacattgtttatggatgccattgctggattacatctaggtttcaaaagacttggcatattaacccaagcagcattcccgtggaaccaacgctcaacagatgtgggatttggtagacctcctactacgtataatttattgttagcgggtatcccgctagcatacagtttggggctattcatcggaggaattggaatccaattgtttgatatataatttaccgctatagcattgttatgtatttcattgttcatccatcaccgatgagatatactacttctccaacatgtgtacttgtacacatatggaatatatctataatttgatccatgttcataggatactttatgaatggatacctgtattatttgcgtggttgtttatcacaatgaaatattttggtacagtctaatatccattttacattatttatacctctgggtgaaagataatttgacctgattacatttttgataaggagtagcaaatttcctaatttatttcttctcttcgtataccacttaatgacaaaatcaactacataatcttcgtctggaacatttaactcattgctttctagaataagtttcaagataaataatcaaaattgtctatgatatcctcttccagttccaaaaagtgtttggcaataaagtctttagtatgacataagagattggatagtccgtattctatacccattatgtaacactcgacacaatattcctttctaaaatctcgtagtataaagtttatacaagtgtagatgataaattctacagacgttaatatagacacgcgtaataaattgatgacgtcatgtctattatgtatacctttccagtatatgagtaaataactatagaagttaaactgtgaatgtcaaggtctaggcaaaccctcctaacttgatctttattttttgtgtatttttgacgtaaatgtgtgcgaaaatacggagataactttttcaatattgtagaattgactattatattgcctccatagcattaataattgttttgaatttcttagtcatagacaatgctaatatattcttacagtacatagtattgacaaatatcggcatttatgtttctttaaaagtcaacatctaaagaaaaatgattgtcttcttgagacataactcccattttttggtattcacccacacgtttttcgaaaaaattagttttaccttctaatgatatattttccatgaaatcgaatggattggtaacattataaatttttttaaatcccaattcagaaatcaatctatctgcgacaaattttatatatgttttcatcatttcgcaattcattcctataagtttaactggaagagccacagtaagaaattcttgttcaatagagaccgcgtctgttataatagatcttactgtttcttcactcggtggatacaataaatgtttaaacatcaaacatgcgaaatcgcagtgtagaccctcgtctctactaattaattcgttggaaaacgtgagtccgggcattaggccacgctttttaagccaaaatatggacgcaaatgatccagaaaagaaaattccttctactgccgcaaaggcaataagtctttctccataaccggcgctgtcatgtatccacttttgagcccaatcggccttcttttttacacaaggcattgtctctatagcattaaagagatagtttttttcattactatctttaacatatgtatcaatcaaaagactatacatttccgaatgaatgttttcaatggccatttgaaatccgtagaaacatctagcctcggtaatctgtacttctatacaaaatcgttctgctaaattttcattcactattccgtcactggctgcaaaaaacgccaatacatgttttataaaatatttttcgtctggtgttagtttattccaatcattgatatctttagatatatccacttcttccactgtccaaaatgatgcctctgcctttttatacatattccagatgtcatgatattgaattggaaaaataacaaatctatttggattttttgcaaggattggttccataactaaattaacaatagtagtaa-ttttttttcagttatcatctatatgactgtatttggatcttttgtacatcgctattatcgcaatcactacaataattataattattattgatagcattgttattagcactatcataattaaattattgatattcatgggtgcggaataatcgttattatcatcattatcattttgtaattgtgacatcatactagataaatcgtttgcgcgattgttgtgggaagcgggcatggaggatgaattatcgttattattatttaaagcctcccattcggattcacaaatatgacgcgcgttcaacattttatggaaactataattttgtgaaaacaggtaacaagaaaactcgtcatcgttatttttaacgatagtaaaccgattaaacgtcgcgctaatttctaacgctagcgactctattggatatggatttccagatatatatcttttcagctcccctacgtatctataatcatctgtgggaaatggaaggtatttccatctatctagtgttcctaatatcatatgtagtggtgtaatagaaccattaagcgcgaaagattttatttcacatcgtattttaacttcgcaataatttctggttagataacacactctaccagttaagtcaataatattagcctttacagatatattcatagtagttgtgacaatgactccatcttttagatgcgatactcctttatatgagccagaatcttcgtacctcaaactcgatatattcaaacaagttaatgagatattaacgcgttttatgaacgatgatatgtatccagaagttctatcctccgtggctaacgctataaccttattattatagtaccaaagagtgtgattaatgtgtgacacattagcgcatgtacatatttgtacattattgtctacgtcgtattcgacacatccacatacagccaacaaatataaaatgataaatgctctaatggtgttcgtacccatcttaatgcggcttaataaatgtttcgatttcaatttattgtaaaaaagaatcggttttatactgttcgagattctcattgattatattctcatctatcatctccacacagtcaaatccgtggttagcatatacctcattaaccgataatagactatcagactcttctatcgttataactcgagaatatttaatttggtcattcttaatcaagtcaattatcttatttttaacaaatgtgagtattttactcattttttataaaaaacttttagaaatatacagactctatcgcgtgtctatatcttctttttatatccaatgtatttatatctgatttttcttcatttattatatataatggtccaaattctatacgtgttgcttcatccagatcattaaggttcttataatcgcaatatccttctccttcctcttctatatcgtccttcttaaacttattcttagcgtcacagaatcgaccacagcaggatcccatgacaagcgtcatattaaactaattcattttcaataatatac-taattagtaacgactattaaaataaatattcttcataaccggtaagaatagtaaaaagactaaatcttcacattgtaactattcagtagtgtttacataaatgagatgagaagatattctctattttggtggaggattatatgatataattcgtggataatcattcttaagacacatttcttcattcgtaaatcttttcacgttaaatgagtgtccatattttgcaatttcttcataggatggcggtgtacgtggacggtgctgttcctgttcttgttgtggtctccgactttcgtgtttgcgtttagatccctccattatcgcgattgtatagatgaggtactattttataccttgtaattaaatttttttattaattaat----taattaaacgtataaaaacgttccgtatctgtatttaagagctagatttcgtctaatagaacaaatagctacagtaaaaataactagaataatcgctacacccactagaaaccacggttcgtaatacggcaatcggttttcgataataggtggaacgtatattttatttaaggacttaagaattgtctgtaaaccacaatttgctcccgccgatcctgtattaactatctgtaaaagcatatgttggccgggcggagccgaacattctccgatattcaatttttgtatatctataatgttattaacctccgcatacgcattacagtttttttctagcttggatacggcactaggtacatcatttagatctattcctatttcctcagcgatagctcttctatccttttccggaagcaatgaaatcacttcaataaatgattcaaccatgagtgtgaaactaagtctagtattactcatgcatttgttagttattcggagcgcgcaatttttaaactgtcctataacctctcctatatgaatagcacaagtgacattagtagggatagaatgttgagctaatttttgtaaataactatctataaaaagattatacaaagttttaaactctttagtttctgccatttatccagtctgagaaaatgtccctcataataaatttttccaagaaactaattgggtgaagaatggaaacctttaatctatatttatcacagtctgttttggtacacatgatgaattcttctaatgctgtactaaattcaatatctttttcgatttctggatatgtttttaataaagtatgaacaaagaaatggaaatcgtaataccagttatgttcaactttgaaattgttttttattttcttgttaatgattccagccacttgggaaaagtcaaagtcgtttaatgccgatttaatacgttcattaaaaacaaactttttatcctttagatgaattattattggttcattggaatcaaaaagtaagatattatcgggtttaagatctgcgtgtaaaaagttgtcgcaacagggtagttcgtagattttaatgtataacagagccatctgtaaaaagataaactttatgtattgtaccaaagatttaaatcctaatttaatagctaacttggtatctactttatctgccgaatacagtgctaggggaaaaattataatatttcctctttcgtattcgtagttagttcgcttttcatgttcgaaaaagtgaaacatgcggttaaaatagtttataacattaatattactgttaataactgccggataaaagtgggatagtaatttcacgaatttgatactgtcctttctctcgttaaacgcctttagaaaaactttagaagaatatctcaatgagagttcctgaccgtccatagtttgtatcaataatagtaacatattaagaacccgtttatacagtgtatgtaaaaatgttaatttatagtttaatcccatggccaatgcacacacgattaattttttttcgtctccctttagattgttgtatagaaattttggtaccgtgaactccgccgtagtttccatgggactatataattttgtggcctcgaatacaaattttactacatagttatctatcttaaagactataccatatcctcctgtagatatgtgataaaaatcgtcgtttataggataaaatcgtttatctttttgttggaaaaatgatgaattaatgtaatcattctcttctatctttagtagtgtttccctattaaaattcttaaaataatttaacaatctaactgacggagcccaattttggtgtaaatctaattgtgacattatgttgttaaaatataaacagtctcctaatataacagtatcagataatctatgtggagacatccattgatattcaggggatgaatcattggcaacacccatttattgtacaaaaagccccaatttacaaataaaagtccaggtttgatagagacaaactattaactatcgtgtctctgtttttaacacctccacagtttttaatttctttggtaataaaattattcactatatcagtatcttctttatctaccagagattttactaacttgataaccttggctgtctcattcaatagggtagtgatatttgtatgagtgatattgatatctttttgaattgtttcttttagaagtgattctttgatggtgttagcatacaaattacaataatgcagaaactcagttaacatacaggaattatagtaagccaattccaattgctgtccgtattgtattagagtatcgatatgagtaatggtgtccttgcgtttttctgatagaatgcgagcagcgattttggcgttatcatttgatgatatgtttggaatgacgaatcctgtttctactaactttttggtaggacaaagtgaaacaatcaagaagatagcttctcctcctatttgtagaagaaattgaactcctctagatgatctactgacgatagtatctccttgacagatattggtccgaattacagaagtacctggaatgtaaagccctgaaaccccctcattttttaagcagattgttgccgtaaatcctgcactatgtccaagatagagagctcctttggtgaatccatctctatgtttcagtttaaccaagaaacagtcagctggtctaaaatttccatctctatctaatacagcatccaacttgatgtcaggaactatgaccggtttaatgttatatgtaacattgagtaaatccttaagttcataatcatcactgtcatcagttatgtacgatccaaacaatgtttctaccgacatagtggatacgaagatactatccatcagaatgtttccctgattagtattttctatatagctattcttctttaaacgattttccaaattagtaactatgttcatttttttaggagtatgacgcctagccagcatggaagagaattttctagatcctctcttcaacatctttaatctcaatgggatgcaaaaccccatggtgtaacaactaacgataaaaataatattgtttttcactttttataattttaccatttgactcatgacttcattgatatctttatacgagctacgaatatataattctttataactgaactgagatatatacactggatctatggtttccataattgagtaaataaatgctctgcaataactaatggcaaatgtataaaacaacaaaattatactagagttgttaaagttaatattttctattagttgttccaataaattatttgttgtgactgtgttcaagtcataaatcattttgatactatccaataaacagtctttaagttctggaatattatcatcccattgtaaagcccctaattcgactatcgaataccctgctctggtagccgtttcaatatcgacggacgtcaatactgtaataaaggtggtagtattgtcatcatcatgatacacaacaggaatatggtcgttagtaggtacggtgactttacacaacgcgatatataactttccttttgtgccatttttaacgtagttgggacgtcctgcagggtattgttttgaagaaatgatatcgagaacagatttgatacgatatttgttggatttctgattattcactataatataatctagacagatagatgattcgataaataaagaagatatatcgttggtaggataatacatccccattccagtattcttggatactctattgatgacactagttaagaacatgtcttcaattctagaaaacgaaaacatcctacacggactcattaaaacttctagcgctcctgattgtgtctcaaatgcctcatacaatgatttcaaggatgtcatagattctttaacccacgatttaatattgcgtttagcatctattttttttattaaatcgaatggtcggctctctggtttgctaccccaatgataacaatagtcttgtaaagataaaccgcaagaaaatttatacgcatccatccaaataactcttgcaccatcagatgatatcagtatattattatagattttccatccacaattattgggccagtatactgttagcaacggtatatcgaatagattactcatgtaacctactagaatgatagttcgtgtactagtcataatatctttaatccaatctaagaaatttaaaattagatcttttacactgttaaagttaacaaaggtattacccgggtacgtggatatcatatatggcattggtccattatcagtaatagctccataaactgatacggtgatggtttttatatgtgtttgatctaacgaggaagaaattcgcgcccataattcatctctagatatgtatttaatatcaaacggtaacacatcaatttcgggacgcgtatatgtttctaaatttttaatccaaatataatgatgacctatatgccctattatcatactgtcaactatagtacacttagagaacttacgatacatctgtttcctataatcgttaaattttacaaatctataacatgctaaaccttttgacgacaaccattcattaatttctgatatggaatctgtattctcgatacagtatcgttttaaagccagtgctatatctccctgttcgtgagaacgctttcgtataatatcaatcaacggataatctgaggtttttggagaataatatgactcatgatctatttcgtccataaacaatctagacataggaattggaggcgatgatcttaattttgtgcaatgagtagttaatcctataacttctaatcttgtaatattcatcatcgacataatactatctatgttatcatcgtatattagtataccatgaccttcttcatttcgtgccaaaatgatatacagtcttaaatagttacgcaatatctcaatagtttcataattgttagctgttttcattaagatttgtaccctgtttaacatgatg--gcgttctatacgtctttattttctattttttaa--ttttttaaatttttaacgatttactgtggctagatacccaatctctctcaaatatttttttagcctcgcttacaagctgtttatctatactattaaaactaacaaatccgtgattttggtaatgggttccgtcaaaatttgccgacgtgatatgaacatattcatcgtcgactatcaacaattttgtattattctgaatagtgaaaaccttcacagatagatcattttgaacacacaacgcatctagacttctggcggttgccatagaatatacgtcgttcttatcccaattaccaactaaaagtctgatcttaactcctctattaatggctgcttctataatggagttgtaaatgtcgggccaatagtagctattaccatcgacacgtgtagtgggaactattgccaaatgttcaatatctatactagttttagctgacctaagtttatcaataactacatcggtatctagatctctagaatatcccaataggtgttccggagaatcagtaaagaacactccacctataggattcttaatatgatacgcagtgctaactggcagacaacaagccgaagagtataaattcaaccatgaattttttacgctattaaaggctttaaaagtatcaaatcttctacgaagatctgtggccagtggtggataatcagaatatacacctaacgttttaattgtatgtatagatcctccagtaaatgacgcgtttcctacataacatctttcatcatctgatacccaaaaacatccaagtagtagtcctacgttattttttttatcaatattaacggttataaaatttatatccgggcagtgactttgtagctctcccagatttcttttccctcgttcatctagcaaaactattattttaatccctttttcagatgcctcttttagtttatcaaaaataagcgctcccctagtcgtactcagaggattacaacaaaaagatgctatgtatatatatttcttagctagagtgataatttcgttaaaacattcaaatgttgtcaaatgatcggatctaaaatccatattttctggtagtgtttctaccagtctacattttgctcccgcaggtgctgatgtaaatggccacatttagttaacaaaaaaaatttacatatcctgttccatcaacgattctagaacgtcatcggttatatcgctaaaatcttcatcaaagtcgacatcacaacctagctcagtcaatatattaagaagttccgtgatattatcttcatcgatttctatatccatatcggatgtagataattgactgattattgagttaaaatcagtactaatttccaacccttcagaatatactttgtctttcatggtaatatcggtagcgtatttaagttggtagatttttcaattatgcatcaatatagcaacagtagttcttgctcctccttaattctagcatcttcttcattattttcttctacatacataagcatctccaatacgttagacagcacaccgatgatggcggccgccacagacacgaatatgactagactgatgaccatttaaaaaaacactctagctttcacttaaactgtatcgatcattcttttagcacatgtataatataaaaacattattctatttcgaatttaggcttccaaaaatttttcatccgtaaaccgataataatatatatagacttgttaatagttggaataaatagattaatgcttaaactatcatcatctccacgattagagatacaatatttacattctttttgctgtttcgaaactttatcaatacacgttaatacaaacccaggaaggagatattgaaactgaggctgttgaaaatgaaacggtgaatacaatagttcagataatgtaaaatcatgattccgtattctgatgatattagaactactaatggatgtcaatggtatgtatctaggagtatctattttaacaaagcatctatttgctaatatacaattatccttttgattaattgttattttattcatattcttaaaaggtttcatatttatcaattcttctacattaaaaatttccatttttaatttatgtagcccgcaatactcctcattacgtttcattttttgtctataatatccattttgtttatctcagtacatagattatccaattgagaagcacatttagtagttttgtacattttaagtttattgacgaatcgtcgaaaactagttatagttaacattttattatttgataccctgatattaatacccctaccgttactattatttataactgatgtaacccacgtaacattagaattaattatcgatagtaatgcattcacgcttccaaaattgtctattataaactcaccaataatttttttattgcatgttttcatattcattaggattatcaaatctttaatcttattacgattgtatgcgttaatattacaagacgtcattctaaaagacggaggatctccatcaaatgccagacaatcacgtacaaagaacatggaaataggttttgttctattgcgcatcatagattcatatagaacacccgtagaaatactaatttgttttactttataaaatactaatgcatctatttcatcgttttgtataacgtctttccaagtggcaaattccaaatttttttcattgatagtaccaaattcttctatctctttaactatttgcatagataggtaattacagtgatgtctacatgccgttttttgaaactgaatagatgcatctaaaagcgatgctacgctagtcacgatcaccactttcatatttagaatatatgtatgtaaaaatatagtagaatttcattttgtttttttctatgctataaatgaattctcattttgcatctgcccatactccgttttatatcaataccaaagaaggaagatatctggttctaaaagctgttaaagtatgcgatgttagaactgtagaattcgaaggaagtaaagcttcctgcgtactcaaagtagataaaccctcatcgcccgcgagcgagagaagaccttcgtcaccgtccagatgcgagagaatgaataacccaggaaaacaagttccgtttatgaggacggacatgctacaaaatatgttcgcggctaatcgcgataatgtagcttctagacttttgtcctaaaatactattatatctttttcgatattaataaatccgtgtcgcccatgttttttatctctttcagtatgtgaatagataggtattttatctctattcatcatcgaatttaagagatccgataaacattgtttgtatgctccagatgtcagcatctgatacaacaatatatgtgcacataaacctctggcacttatttcgtgtaccttccccttatcactaaggagaatagtatttgagaaatatgtatacataatattatcatgaattagatatacagaatttgtaacactctcgaaatcacacgatgtgtctgcgttaagatctaatatatcactcgataacacattttcatctagatacactagacattttttaaagctaaaatagtctttagtagtaacagtaactacgcgattattttcatcgatgatgcatttcatcggcatattattacgcttaccatcaaagactataccatgtgtatatctaacgtattctagcatagttgccatacgcgcattaaacttttcaggatctttggatagatcttccaatctatctatttgagaaaacatttttatcatgttcaatagttgaaacgtcgggtccactatatagatattatctataaagattttaggaactacgttcatggtatcctggcgaatattaaaactatcaatgatatgattatcgttttcatcttttatcaccatatagtttctaagatatgggattttacttaatataatattatttcccgtaataaattttattagaaatgccaaatctataagaaaagtcctagaattagtctgaagaatatctatatcaccgtaccgtatatttggattaattagatatagagaatatgatccgtaacatatacaacttttattatggcgtctaagatattcttccatcaacttattaacatttttgactagggaagatacattatgacgtcccatcacttttgccttgtctattactgcaacgttcatagaatttagcatatctcttgccaattcttccattgatgttacattataagaaattttagatgaaattacatttggagctttaatagtaagaactcctaatatgtccgtgtatgtggtcactaatacagattgtagttctataatcgtaaataatttacctatattatatgtttgagtctgtttagaaaagtagctaagtatacgatcttttatttctgatgcagatgtatcaacatcggaaaaaaatctttttttattcttttttactaaagatacaaatatgtctttgttaaaaacagttattttctgaatatttctagtttgtaattttaacatatgatattcattcacactaggtaatctacctaaataggtttctataatctttaatgtaatattaggaagagtattatgatcaggattcctattcattttgaggatttaaaactctgattattgtctaatatggtctcaacgcaaactttttcacagagcgatagagtttttgataactcgtttttcttaagaaatataaaactactgtctccagagcttgctctatcttttattttatctaattcgatacaaactcctgatactggttcagaaagtaattcattaattttcagtcctttatagaagatatttaatatagataatacaaaattttcagtttttgatatcgatctgattgatcctagaactagatatattaataacgtgctcattaggcagtttatggcagcttgataattagatatagtatattccagttcatatttattagataccgcattgcccagattttgatattctatgaattcctctgaaaataaatccaaaataactagacattctattttttgtggattagtgtactctcttccctctatcatgttcacaactggtgtccacgatgataaatatctagagggaatataatatagtccataggatgccaatctagcaatgtcgaataactgtaattttattcttcgctcttcattatgaattgattcttgaggtataaacctaacacaaattatattattagacttttcgtatgtaatgtctttcatgttataagtttttaatcctggaatagaatctattttaatgaggcttttaaacgcagagttctccaacaagtcaaaacataatactctgttggttttcttatatacaatattacgattttcttctttgaatggaataggtttttgaattagtttataattacaacataataaataaggaagtgtgcaaatagtacgcggaaaaaacataatagctcccctgttttcatccatggttttaagtaaatgatcactggcttctttagtcaatggatattcgaacattaaccgtttcatcatcattggacaaaatccatatttcttaatgtaaagagtgatcaaatcattatgtttattgtaccatcttgttgtaaatgtgtattcggttatcggatctgctcctttttctattaaagtatcgatgtcgatctcgtctaagaattcaactatatcgacatatttcatttgtatacacataaccattactaacgtagaatgtataggaagagatgtaacgggaacagggtttgttgattcgcaaactattctaatacataattcttctgttaatacgtcttgcacgtaatctattatagatgccaagatatctatataattattttgtaagatgatgttaactatgtgatctatataagtagtgtaataatttatgtatttcgatatatgttccaactctgtctttgtgatgtctagttttgtaatatctatagcatcctcaaaaaatatattcgcatatattcccaagtcttcagttctatcttctaaaaaatcttcaacgtatggaatataataatctattttacctcttctgatatcattaatgatatagtttttgacactatcttctgtcaattgattcttattcactatatctaagaaacggatagcgtccctaggacgaactactgccattaatatctctattatagcttctggatataattcatctattataccagaattaataggaactattccgtatttatctaacatagttttaagaaagtcagaatctaagacctgatgttcatatattggttcatacatgaaatgatctctattgatgatagtgactatttcgttctctgaaaattggtaactcattctatatatgctttccttgttgatgaaggataggatatactcaatagaatttgtaccaacaaactgttctcttatgaatcgtatatcatcatctgaaataatcatgtaaggcatacatttaacaataagagacttgtctcctgttatcaatatactattcttgtgataatttatgtgtgaggcaaatttgtccacgttctttaattttgttatagtagatatcaaatccaatggagctacagttcttggcttaaacagatatagtttttctggaacgaattctacaacattattataaaggactttgggtagataagtgggatgaaatcctattttaattaatgcaatagccttgtcctcgtgcagatatccaaacgcttttgtgatagtatggcattcattgtctaaaaacgctctacgaatatctgtgacagatatcatctttagagaatactagtcgcgttaatagtactaaaatttgtatttttaatctatctcaat-aaaaaattaatatttatgatttaatgtataactttactaactgttattgataactagaatcagaatctaatgatgacgtaaccaagaagtttatctacagccaatttagctgcattatttttagcatctcgtttagattttccatcggccttatcgaatactctcccgtcgatgtctacacaggcataaaatgtaggagagttactaggccccactgattcaatacgaaaagaccaatctctcttagttatttggcagtactcattaataatggtgacagggttagcatttttccaatcaataatttttttagccggaataacatcatcaaaagacttatgatcctctctcattgatttttcgcgggatacatcatctattatggcgtcagc------catagccatagcatccggcttatccgcctcagttgtcataaaccaacgaggaggaatatcgtcggagctgtacaccatagcactacgttgaagatcgtacagagctttattaacttctcgcttctccatattaagttgtctagttagttgtacagcagtaactccttcaagtccaatgtttttaatagcctcacatacaatctctgcgtcagaacgctcgtcaatatagatcttagacatttttagagagaactaccgcaactagtaataaaactaatctattttatcatttttttattcatcatcttctggtggttcatcgttcctatcgaatgtgactctgattaacccatcatctataggtgatgctggttctggagattctggaggagatggagtattatctggaagaatctctgttatttccttgtttttatgtatcgattgcgttgtaacattaagattgcgaaatgctctaaatttgggaggcttgaagtgttgtttgcaatctctacacgcgtgtctaactaatggaggttcatcagcggctctagtttgaatcatcatcggtgtagtattcctacttttacagttaggacacggtgtattgtatttctcgttgagaacgttaaagtaatcattgtaactcacatcctttattttatctatattgtattctactcctttcttaatgcattttataccgaataagagatagcgaaggaattctttttcggtaccgctagtacccttaatcatgtcacatagtgttttatattccaaatttgtggcaatggacggtttatttctatacgatagtttgtttctagaatcctttgagtattctataccaatattattctttgattcgaatttagtttcttcgatattggattttgtattacctatattcttgatgtagtactttgatgatttttccatggcccattctattaagtcttccaagttggcatcatccacatattgtgatagtaattctcggatattagtagcggctaccgccattgatgtttgttcattggatgagtaactactaatgtatacattttccatttataacacgtatgtattaactttgttcatttatattttttcattattatgttgatattaacaaaagtgaatatatatatgttaataattgtattgtggttatatggctacaatttcataatgagcggaagtcagtgtccgatgattaatgacgatagatttactctgaaaagaaagtatcaaatcgatagtgtagagtcgacaatgaaaatggataagaagaggacaaagtttcaaaatagagccaaaatggtaaaagaaataaatcagacaataagagcagcacaaactcattacgagacattgaaactaggatacataaaatttaagaaaatgattaggactactactttagaagatataacaacatctattccaaatattcagaaaatttataaactattctcggacatttcagccattggcaaagtatcacagaatccgagtaaaatggcatatgctttactgctttacatgttccccaatttgtttggagatgaccatagattcattctttatagaatgtttccaatgagtaaaatcaaacacaagatcttctctcctttcaaacttaatcttattagaatattagtggaagaaagattctataataatgaatgcagatctaataaatggagaataattggaacacaagttgataaaatgttgatagctgaatctgataaatatacaatagatgcaaggtatcgcctaagacctatatatagaatcaagggaaaatctgaagaagataccctcttcatcaaacagatggtagaccaatgtgtgacatcccaggaattggtggaaaaagtgttgaagatactgtttagagatttgttcaagagtggagaatacaaagcgtacagatacgatgatgacgtagaaaatggattcattggattggataaactaaaattaaacattgttcatgatatagttgaaccatgtatgcctgttcgtaggccagtggctaagatactgtgtaaagaaatggtaaataaatactttgagaatccgctgcatattattggtaagaatcttcaagagtgcattgactttgttagtgaataggcatttcatctttctccaatactaattcaaattgttaaattaataatggatatagtataaatagttattagaataagagtgtagtatcatagataagtatttactttcttctataaaatggattttattcgtagaaagtatcttatatacacagtagaaaataatatagattttttaaaggatgatacattaagtaaagtaaacaattttaccctcaatcatgtactagctctcaagtatctagttagcaattttcctcaacacgttattactaaggatgtattagctaataccaatttttttgttttcatacatatggtacgatgttgtaaagtgtacgaagcggttttacgacacgcatttgatgcacccacgttgtacgttaaagcattgactaagaattatttatcgtttagtaacgcaatacaatcgtacaaggaaacagtgcataaactaacacaagatgaaaaatttttagaggtagccgaatacatggaagaattaggagaacttataggggtaaattatgacttagttcttaatccattatttcacgaaggggaacccatcaaagatatggaaatcatttttttaaaactgtttaagaaaacagactttaaagttgttaaaaaattaagtgttataagattacttatttgggcttacctaagcaagaaagatacaggtatagagtttgcggataatgatagacaagatatatatactctatttcaacacactggtagaatagtccatagcaatctaacagaaacgtttagagattatatctttcccggagataagactagctattgggtgtggttaaacgaaagtatagctaatgatgcagatatcgttcttaatagacccgccattaccatgtatgataaaattcttagttatatatactctgagataaaacagggacgtgttaataaaaacatgcttaagttagtttatatctttgagcctgaaaaagatatcagagaacttctgctagaaatcatatatgatattcctggagatatcctatctattattgatgcaaaaaacgacgattggaaaaaatattttattagtttttacaaagctaattttattaacggtaatacatttattagcgatagaacgtttaacgaggatttattcagagttgttgttcaaatagatcctgaatattttgataatgaacgaattatgtctttattctctacgagtgctgtggaaattaaacgatttgatgagttagatattaataacagttatatatctaatataatttatgaggtgaacgatatcacattagatacaatggatgatatgaagaagtgccaaatctttaacgaggatacatcgtattatgttaaggaatacaatacatacctgtttttgaacgagacggatcccatggtcatagagaacggaatactaaagaaactgtcatctataaaatccaagagtagacgactgaacttgtttagcaaaaacattttaaaatattatttagacggacaattggctcgtctaggtcttgtgttagatgattataaaggagacttgttagttaaaatgataaaccatctcaagtttgtggaggatgtatcagcattcgttagattttctacagataaaaaccctagtgttcttccatcgctaatcaacactattttagctagttataatatttccatcattgtcctatttcaaaagtttttaagagataatctatatcatgtagaaaaattcttggataaaagcatccatctaaccaagacggataagaaatatatacttcaattgataaggcacggcagatcatagaacaaaccaaatatattattaataatttgtatatacatagatataattatcacatattaaaattcacacatttttgataaatgggaactactgcaacaatttagactcccaccaaattaatgaataaagagaatgcagaaatgattttggaaaaattgttgatcatatagttatgtatattagtgacgaatcaagagatgaaaataatcctgaatatattgattttcgtaacagatacggagactatagatctttcattataaaaagtgatcacgggtttgtaaagatcatgcagagaaaagttctcc-aaaaacacaacaaatgataatcaaacacatctacgaacaatatcttatttcggtatctgaagtacttattaaaacctatgatatccatgggtgacataattacatataacggatgtaaagacaataaatggatgctagaacaactctctaccctaaactttaacaatctccacgtatggaactcatgtagcataggtaatgtaacgcgtatattttataca--ttttttagttatctgatgaaagataaactagatatataaataatcccattctaatactttaacatg-tgtattacatgcatcttattagaatattaacctaactaaaagacataatataaaaacttattacatagttgataaaaagcggtaggctataaatattatggcagcagtcgttccgcgttttgatgacgtgtacaaaaatgcacagcgaagaattctagatcaagaaacattttttagtagaggtctaggtagaccgttaatgaagaacacatatttgtttgataattacgcgtatggatggataccagaaacggcaatttggagtagtcgatacgcaaacctagatgcaagtgactattatcccatttcgttgggattacttaaaaagtttaagtttctcatgtctctatataaaggtcctattccagtatacgaagaaaaagtaaatactgaattcatagccaatggatcgttctctggtagatacgtatcatatcttcgaaagttttctgctcttccaacaaacgagtttattagttttttgttactgacttccattccaatctataatatcttgttctggtttaaaaatactcagtttgatattactaaacacacattattcagatacgtctatacagataatgccaaacacctggcattggctaggtatatgcatcaaacaggagactataagcctttgtttagtcgtctcaaagagaattatatatttaccggtcccgttccaataggtatcaaagatatagatcaccctaatcttagtagagcaagaagtccatccgactatgagacattagctaatattagtactatattgtactttaccaagtatgatccggtattaatgtttttattgttttacgtacctgggtattcaattactacaaaaattactccagcagtagagtatctaatggataaactgaaactaacaaagaacgatgtacaactgttgtgaatattttatgcttcgtaaaatgtaggtcttgaaccaaacattctttcaaagaatgagatacataaaactttattatccaatagattgactatttcggacgtcaatcgtttaaagtaaacttcgtaaaatattctttgatcactaccgagtttaaaacttctatcgataattgtttcatatgttttaatatttacaagttttttggtccatggtacattagccggacaaatatatgcaaaataatatcgttctccaagttctatagtctctggattatttttattatattcagtaaccaaatacatattagggttatctgcggatttataatttaagtgatgcattcgactcaacataaataattctagaggagacgatctactatcaaattcggatcgtaaatctgtttctaaagaacggagaatatctatacatacctgattagaattcatccgtccttcagacaacatctcagacagtctggtcttgtatatcttaatcatattcttatgaaacttggaaacatctcttctagtttcactagtacctttattaattctctcaggtacagattttgaattcgatgatgccgagtatttcatcgttgtatatttcttcttcgattgcataatcagattcttatataccgcctcaaactctattttaaaattattaaacaatactctactattaatcagtcgttctaattcctttgctatttctatggacttatctacatcttgactgtctatctctgtaaacacggagtcggtatctccgtacacgctacgaaaacgaaatctgtaatctataggcaacgatgttttcacaatcggattaatatctctatcgtccatataaaatggattacttaatggattggcaaaccgtaacataccgttagataactctgctccatttagtaccgattctagatacaagatcattctacgtcctatggatgtgcaactcttagccgaagcgtatgagtatagagcactatttctaaatcccatcagaccatatactgagttggctatgatcttgtacgtatactgcatggaatcatagatggccttttcagttgaactggtagcctgttttagcatctttttatatctggctctctctgccaaaaatgttcttaatagtctaggaatggttccttctattgatctatcgaaaattgctatttcagagatgaggttaggtagtctaggttcacaatgaaccgtaatatatctaggcggtggatatttctgaagcaagagctgattatttatttcttcttccaatctattgctactaacaacgacaccgactaatgtttccggagatagatttccaaagatacacacattaggatacagactgttataatcaaagattaatacattattactaaacattttttgttttggagcaaataccttaccgccttcataaggaaacttttgttttgtttctgatctaactaagatagttttagtttccaacaatagctttaacagtggacccttgatgactgtactcgctttatattcgaataccatggattgaggaagcacatatgttgacgcacccgcgtctgtttttgtttctactccataatactcccacaaatactgacacaagcaagcatcatgaatacagtatctagccatatctaaagctatgtttagattataatccttatacatctgtgctagatcaacgtcatcctttccgaacgataatttatacgtatcatttgttaaagtgggacatgatagtacaactttgaatccattttcccaaatatctttatgaattactttacatataatatcatcaaccgtcacataattacctgtggttaaaacctttgcaaatacagcggctttgcctttagcgtccgtagtatcgtcaccgatgaacgtcatttctctaactcctctatttaatactttacccatgcaactaaacgcgttcttggatatagaatccaatttgtacgaatccaatttttcagatttttgaatgaatgaatacagatcaaaaaatatagttccattattgttattaacgtgaaacgtagtattggccatgccacctacccccttgtgactagactgatttctctcataaatacagagatgtacagcttcctttttgtctggagatctaaagataatcttctctccggttaataattctagacgattagtaatatatctcagatcaaagttatgtccgttaaaggtaacaatatagtcgaacgttagttccaacaattgtttagctatttgtagcaaaactatttcagaacacagaactagttctctctcataatccatttccatcagtgactgtatcctcaaacatcctctatcgacggcttcttgtatttcctgttccgttaacatctcttcattaataagcgtaaacaataatcgtttaccacttaaatcgatataacagtaacttgtatgagagattgggttaataaatacagaaggaaacttcttatcgaagtgacactctatatctagaaataagtacgatcttgggatatcgaatctaggtatttctttagcgaaacagttacgtggatcgccacaatgataacatccattgttaatctttgttaaatattgatcgtccaacgaataacatccgtctggagatatcccgttagaaatataaaaccaactaatattgagaaattcatccatagtggcgttttgtatgttgcgtttctttggctcttctattaaccacatatctgcgacggagcattttctatctttaatatctagattataacttattgtctcgtcaatgtctatagttctcatctttcccattggcctcgcattaaatggaggaggagccaatgactgatatatttcgtctgtcactacgtaataaaagtaatgaggaaatcgtataaatactgtctcgccatttcgacatctggatttcagatataaaaatctgttttcaccatgactttcgaaccaattaatacaccgaacatccatttctagaatttagaaatatattttcatttaaatgaatcccaaacattggggaagagccgcttggaccattatttttatagtactttcacaagcgggtttagacggcaacatagaagcgtgtaaacgaaaactatatactatagtcagcactcttccatgtcctgcctgcagacgacacgcaactatcgctatagaggacaataatattatgtctagcaatgatctaaattatatttattattttttcatcagattatttaacaatttggcatctgatcccaaatacgcaatcgatgtgtcaaaggttaaacctttataaacttaacccattataaaacttatgattagttacgactgaaataaccgcatgattattttttggtataattctacacggcatagtttctgtaactatgaattctacccccgttacatttgtataatctttaacaaacagtaagggctcgtcaaatacgtaaaactcattacttacgatagaaatagatcccttatcacacttaaaataaaaaatatccttatcctttaccaccaaataaaattctgattggtcgatgtgaatgtattcacttaacaattccacaaatttatttattaactccgaggcacatacatcgtcggtattttttatgacaaactttactcttccagcatccgtttctaaaaaaatattaacgagttccatttatatcatccaatattattgaaatgacgttgatggacagatgatgcaaataagaaggtacaatacctttgtctaccatctcctccaattcatgctctattttgtcattaactttaatgtgtgaaaacagtacgccacatgcttccataacagtgtgtaacacttttaatacgaaatgtctgatggcgacataattgtccaaaactgccaatctataatagatggtggccacaatatattctatgatggtattgaagaagataacaaccttggcatattgatcatttagtacggacatggtatcaacagatagcttgaatgaaagagactcagtaatcggaataagtgttttctcgatagagtgtccgtataccaacatgtctgatattttgatgtatttcatcaaattgtttagttttctctttttatcctcattaaacagcatttctgtcaatggaccccaacatctttgaccgattaagttttgattgattcttccatgtaaggcgtatctagtcagatcgtataatctagccaacaatccatcgtcggtgtttaggtcacatcgtatactttttaattctctatagaagagagacacacacctggaacaattacagacagtaatttctttattatctacagatgtaagatacttgaagacattcctatgatgatgtagaatttttgataacactgtattgatggtatctgttaccataataccttttatggcggacagtgtcagagcacaggatttccaatcttttgcaattttcagtaccattatctttgttttgatatctatattagatagcatggtgcgtctgacaacacagggattaagacgaaaagatgaaatgattctatctacatcttcaatagataccttgctattttttctggcattatctatatgtgagagaatatcctctagagaatcagtatcctttttgataatagtggatctcaatgacatgggacgtctaaaccttcttattttatcacctgtttgcatggtgatttgtctgctttcttttaacatgatgtaatctctaaattcattggcaaattgtctatatctaaaatcataatatgagatgtttacctctacaaatatctgttcgtccaatgttagagtatctacatcagtcttgtattccaaattaaacatggcaacggatttaattttatattcctctattaggtccttgtcgacaataacagagtgcagataatcatttaatccgtcgtacatggttggaagatgtgcattaacaaaatctttaattgtcttgatgaaggtgggactatatctaacatcttgattaataaaatttataacattttccataggatactttgtaactagctttatacacatctcttcatctgtaagtttagacagaatatcgtgaacaggtggtatattatattcatcagatatacgaagaataatgttcaaatctagattgtttaatatattatatagatgtagtgtagctcctacaggaatatctttaactaagtcaattatttcatcaaccgttagatctattttaaagttaatcatataggcattgatttttaaaaggtatgtagccttgattacattctcattaattaaccattccaagtcactatgtgtaagaagattatattctatcataagcttgactacatttagtcccgacaccatcaaagaatttttatgatataaggaaacagcttttaggtactcatctactctacaagaattctgtagagccttaatgatatcggcgacgtttattattttaggaggaaagaacctaacattaagaatatcggaattaatagcttccagatacagtgattttggcaatagtccgtgtaatccataatccagtaacacgagctggtgcttgctagacaccttttcaatgtttaatttttttgaaataagctttgataaagccttccttgcaaattccggatacatgaacatgtcgccgacatgaatgagtattttttttcagtattttatatttttcttaacaagttctcaatacaccaatagatgatagaatatcacccaatgcgtccatgttgtctatttccaacaggtcgctatatccaccaatagaagttttcccaaaaaatattctaggaacagttctaccaccagtaatttgttcaaaatagtcgtgcaatttattttcgggtttaaattctttaatatcgacaatttcatacgctcctcttttgaaactaaacttatttagaatatccagtgcgtttctacaaaaaggacatgtaaacttgacaaaaattgtgactttgttattggtcaacctttgttgtacaaattcctcggccattttaatatttaagtgatataaaaactatctcgacttatttaactctttagtcgagatatatggacgcagatagctatatgataaccaactacagaaggcgaacgctataaaaaacataattacgacgagcatatttataaatatttttattcagcattacttgatatagtaatattaggcacagtcaaacattcaaccactctcgatacattaactctctcattttctttaacaaattctgcaatatcttcgtaaaaagattcttgaaactttttagaatatttatcgactttagatgaaatagcgttcgtcaacatactatgttttgtatacataaaggcgcccattttaacagtttctagtgacaaaatgctagcgatcctaggatcctttagaatcacatagattgacgattcgtctctcttagtaactctagtaaaataatcatacaatctagtacgcgaaataatattatccttgacttgaggagatctaaacaatctagttttgagaacatcgataagttcatcgggaatgacatacatactatctttaatagaactcttttcatccagttgaatggactcgtccttaaccaactgattaataagatcttctattttatcattttccagatgatatgtatgtccattaaagttaaattgtgtagcgcttctttttagtctagcagccaatactttaacatcactaatatcaatatacaaaggagatgatttatcgacggtattaagaattcgtttttcaacatccgtcaaaaccaattcctttttgcctgtatcatccagtttgccattctttgtaaagaaattattttctactagactattaataagactgataaggattcctccataattgcacaatccaaacttttttacaaaactagactttacgagatctacaggaatgcgtacttcaggtttcttagcttgtgattttttcttttgtggacattttctagtgaccaactcatctaccatttcattgattttagcagtgaaataagctttcaatgcacgggcactgatactattaaaaacgagttgatcttcaaattccaccatttaagttcaccaaacaacttttaaatacaaatatatcaatagtagtagaataagaactataaaaaaaataataattaaccaataccaaccccaacaaccggtattattagttgatgtgacagttttctcatcacttagaacagatttaacaatttctataaagtctgtcaaatcatcttccggagaacccataaatacaccaaatatagcggcgtacaacttatccatttatacattgaatattggcttttctttatcactatcttcatcatattcatcatcgatatcaacaagtcccaaattacgagccaaatcttcttctacattttcagtcattgatacacgttcactatctccagagagtccgataacgttagccaccacttctctatcaatgattagtttcttaagtgcaaatgtaatttttgtttcagttccggatctatagaaaactacaggtgtgataattgccttggctaattgtctttctcttttactgagtgattctagttcaccttctatagatctgagaatggataattctccagtcgaaacatattctaccatggctccgtttaatttgttaatgaagatggattcatccttaaatgttttctctgtaatagtttccaccaaaagactatgcaaagaatttggaatgcgttccttgtgcttaatgtttccatagacagcttctagaagttgatacaacataggactagccgcggtaacttttatttttagaaagtatccatcacttctatcttgtttagatttatttttataaagtttagtctctccttccaacataataaaagtggaagtcatttgactagataaactatcagtaagttttatagagatagatgaacaattagcgtattgagaagcatttagtgtgacgtattcgatacattttgcattagatttactaatcgattttgcatactctataacacccgcacaagtctgtagagaatcgctagatgctgtaggtcttggtgaagtttcaactctctttttgattaccttactcatgattaaacctaaataattatactttgtaatataatgatatatattttcactttatctcatttgaaaataaaaatgtttttgtttaaccgctgcatgatgtacagatttcggaatcacaaaccaccagtggttttattttatccttgtccaatgtgaattgaatgggagcggatgcgggtttcgtacgtagatagtacattcccgtttttagaccgagactccatccgtaaaaatgcatacttgttagtttggaataactcggatctgctatatggatattcatagattgactttgatcgatgaaggctcccctgtctgcagccatttttatgatcgtcttttgtggaatttcccaaatagttttataaactcgcttaatatcttctggaaggtttgtattctgaatagatccaccatctaccataatcctattcttgatctcatcattccataattttctctcggttaaaactctaaggagatgcggattaactacttgaaattctccagacaatactctccgagtgtaaatattactggtatacggttccacagactcattatttcccaaaatttgagcagttgatgcagtcggcataggtgccaccaataaactatttctaagaccgtatgttctgattttatcttttagaggttcccaattccaaagatccgacggtacaacattccaaagatcatattgtagaataccgttactggcgtacgatcctacatatgtatcgtatggtccttccttctcagctagttcacaactcgcctctaatgcaccgtaataaatggtttcgaagatcttcttatttagatcttgtgcttccaggctatcaaatggataatttaagagaataaacgcgtctgctaatccttgaacaccaataccgataggtctatgtctcttattagagatttcagcttctggaataggataataattaatatctataattttattgaggtttctgacaattactttgaccacatccttcagtttgagaaaatcaaattgtccatctattacaaacatgttcaatgcaatagatgccagattacaaacggctacctcattagcatccgcatattgtattatctcagtgcaaagattactacacttgatggttcctaaattttgttgattactctttttgttacacgcatccttataaagaatgaatggcgtaccagtttcaatctgggattctataatcgctttccagacgacacgagcctttattatagatttgtatctcttttctctttcgtatagtgtatacaatcgttcaaactcgtctccccaaacattgtccaatccaggacattcatccggacacatcaacgaccactctccgtcatccttcactcgtttcataaagagatcaggaatccaaagagctataaatagatctctggttctatgttcctcgtttcctgtattctttttaagatcgaggaacgccataatatcagaatgccacggttccaagtatatggtcataactccaggccgtttgtttcctccctgatctatgtatctagcggtgttattataaactctcaacattggaataataccattggatgcaccattggtcccggagatatagcttccactggcacgaatattactaattgatagacctatcccccctgccattttagagattaatgcgcatcgttttaacgtatcatagatgccctctatactatcatccatcatattaagtagaaaacagctagacatttggtgacgactagttcccgcattaaataaggtaggagaagcgtgcgtaaaccatttttcagaaagtagattgtacgtctcgatagctgagtctatatcccattgatgaattcctactgcgacacgcattaacatgtgctgaggtctttcaacgatcttgttgtttattttcagcaagtaggatttttccaaagttttaaaaccaaaatagttgtatgaaaagtctcgttcgtaaataataactgagttgagtttatccttatatttgttaactacatccatggtaatacttgaaataatcggagaatgtttcccatttttaggattgacatagttaaataaatccttcatcacttcactaaatagtttttttgtttctttgtgtagatttgatacggctattctagcggctagaatggcataatccggatgttgtgtagtacaagtggctgctatttcggctgtcagagtgtccaattctaccgttgttactccattatatattccttggataaccttcatagctattttaataggatctatatgatcagtgtttaagccataacataattttctaatacgagatgtgattttatcaaacatgacattttccttgtatccatttcgtttaatgacaaacatttttgttggtgtaataaaaaaaattatttaacttttcattaatagggatttgatgtacgtagcgtacaaaattatcgttcctggtatatagataaagagtcctatatatttgaaaatcgttacggctcgattaaactttaatgattgcattgtgaatatatcattaggatttaactccttgactatcatggcggtgccagaaattaccatcaaaagcattaatacagttataccgatcgcagttagaacggttatagcatccgccatttatatctaaaaattagatcaaagaatatgtgacaaagtcctagttgtatactgagaattaacgaaacaatgtttcttacatatttttttcttattagtaactgacttaatagtaggaactggaaagctagacttgattattctataagtataaatacccttccaaataatattctctttgataaaagttccagaaaatgtagaattttttaaaaagttatcttttgctattaccaagattgtgtttagacgcttattattaatatgagtgataaaatccacaccgcctctagatatagcttttatttccacattagatggtaaatccaatagtgaaactatctttttaggaatgtatggactcgcgtttagaggagtgaacgtcttaggcgtcggaaaggatgattcatcaaacgaataaacaatttcacaaatggatgttaatgtattagtaggaaattttttgacgctagtggaattgaaaattctaatggatgatgttctacctatttcatcagataacatgttaatttccgacatcaacggttttaatatttcgataatatacggtaatctctctttcggacttatatagcttattccacaatacgagtcattatatactccaaaaaacaaaataactagtataaaatctgtatcgaatgggaaaaacgaaattatcgacataggtatagaatccggaacattgaacgtattaatacttaattctttttcagtggtaagaaccgataggttattgacattgtatggttttaaatattctataacttgagacttgatagatattaatgacgaattgaaaattatttttatcaccacgtgtgtttcaggatcgtcatcgatacccgtcaaccaaccaaacggagtaaaataaatatcattaatatatgctctagatattagtatttttattaatcctttgattatcatcttctcgtacgcgaatgattccatgatcaagagtgatttgagaacatcctccggagtattaatgggcttagtaaacagtccatcgttgcaataataaaagttatccaagttaaaggatattatgcattcgtttaaagatattacctcatctgacggagacaattttttggtaggttttagagactttgaagctacttgtttaacaaagttattcatcgtcgtctactattctatttaattttgtagttaatttatcacatatcacattaattgactttttggtccacttttccatacgtttatattcttttaatcctgcgttatccgtttccgttatatccagggatagatcttgcaagttaaatagaatgctcttaaataatgtcatttttttatccgctaaaaatttaaagaatgtataaaccttttttagagatttgaaactcttaggtggtgtcctagtacacaatatcataaacaaactaataaacattccacattcagattccaacagttgattaacttccacattaatacagcctattttcgctccaaatatacattcgaaaaatctaaataaaacatcaatgtcgcaatttgtattatccaatacagaatgtctgtgattcgtgttaaaaccatcggagaaggaatagaaataaaaattattatagtggtggaattcagttggaatattgcctccggagtcataaaaggatactaaacattgttttttatcataaattacacatttccaatgagacaaataacaaaatccaaacattacaaatctagaggtagaacttttaattttgtctttaagtatatacgataagatatgtttattcataaacgcgtcaaatttttcatgaatcgctaaggagtttaagaatctcatgtcaaattgtcctatataatccacttcggatccataagcaaactgagagactaagttcttaatacttcgattgctcatccaggctcctctctcaggctctattttcatcttgacgacctttggattttcaccagtatgtattcctttacgtgataaatcatcgattttcaaatccatttgtgagaagtctattgccttagatactttttcccgtagtcgaggtttaaagaaatacgctaacggtatactagtaggtaactcaaagacatcatatatagaatgataacgcgtctttaactcatcggttaactctttcttttgatcgagttcgtcgctactattgggtctgctcaggtgcctcgactctactagttccaacatcataccaataggaatacaagacactttgccagcggttgtagatttatcatatttctccactacatatccgttacaatttgttaagaatttagatacatctatattgctacataatccagctagtgaatatatatgacataataaattggtaaatcctagttctggtattttactaattactaaatctgtatatctttccatttatcatggaaaagaatttaccagatatcttcttttttccaaactgcgttaatgtattctcttacaaatattcacaagatgaatttagtaatatgagtaacatggaacgtgatagtttctctttggcggtgtttccagttataaaacatagatggcataacgcacacgttgtaaaacataaaggaatatacaaagttagtacagaagcacatggaaaaaaagtatctcctccatcactaggaaaaccctcacacataaacctaaccgcgaagcaatatatatacagtgaacacacaataagctttgaatgttatagttttctaaaatgtataacaaatgcagaaattaattcgttcgatgagtatatattaagaggactattagaagctggtaatagtttacagatattttccaattccgtaggtaaacgaacagatactataggtgtactagggaataagtatccatttagcaaaattccattggcctcattaactcctaaagcacaacgagagatattttcagcatggatttctcatagacccgtagttttaactggaggaaccggagtgggtaagacgtcacaggtacccaagttattgctttggtttaattatttatttggtggattctctactctagataaaatcactgactttcacgaaagaccagtcattctatctcttcctaggatagctttagttagattgcatagcaataccattttaaaatcattgggatttaaggtactagatggatctcctatttctttacggtacggatctataccggaagaattaataaacaaacaaccaaaaaaatatggaattgtattttctacccataagttatctctaacaaaactatttagttatggcactcttattatagacgaagttcatgagcatgatcaaataggagatattattatagcagtagcgagaaagcatcatacgaaaatagattctatgtttttaatgactgccacgttagaggatgacagggaacggctaaaagtatttttacctaatcccgcatttatacatattcctggagatacactgtttaaaattagcgaggtatttattcataataagataaatccatcttccagaatggcatacatagaagaagaaaagagaaatttagttactgctatacagatgtatactcctcctgatggatcatctggtatagtctttgtggcatccgttgcacagtgtcacgaatataaatcatatttagaaaaaagattaccgtatgatatgtatattattcatggtaaggtcttagaaatagacaaaatattagaaaaagtgtattcatcgcctaatgtatcgataattatttctactccttatttggaatccagcgttactatacacaatgttactcacatttatgatatgggtagagtttttgttcccgctccttttggaggatcacaacaatttatttctaaatctatgagagatcaacgaaaaggaagagtaggaagagttaatcctggtacatacgtctatttctatgatctgtcttatatgaagtctatacagcgaataaattcagaatttctacataattatatattgtacgctaataagtttaatttaacacttcccgaagatttgtttataatccctacaaatttggatattctatggcgtacaaaggaatatatagactcgttcgatattagtacagaaacatggaataaattattatccaattattatatgaagatgatagagtatgctaaactttatgtactaagtcctattctcgctgaggagttggataactttgagaggacgggagaattaactagtattgtacaagaagccattttatctctaaatttacgaattaagattttaaattttaaacataaa------------------gataatgatacgtatatacacttttgtaaaatattatttggtgtctataacggaacaaacgctactatatattatcatagacctctaacgggatatatgaatatgatttcagatactatatttgttcctgtagataataactaaaaatcaaactctaatgaccacatctttttttagagatgaaaaattttccacatctccttttgtagatatgactaaacattttgcagaaaaaagtttattagtgtttagataatcgtatacttcatcagtgtagatagtaaatgtgaacagataaaaggtattcttgctcaatagattggtaaattccatagaatatattaatccttttttcttgagatcccacatcatttcaaccagagaagttttatccaataatttacctcgtactataccacatacaaaactagattttgtagtgacgtcgtacctggcattcctaccaaacaaaattttacttttagtttttttagaaaattctaaggtagaatctctatttgtcaatatgtcatctatggaattaccactagcaaaaaatgatagaaatatatattgatacatcgcagctggttttgatctactatattttaaaaacgaatcagattccataattgcctgtatatcatcagctgaaaaactatgttttacacgtattccttcggcatttctttttaatgatatatcttgtttagacaatgataaagttatcatgtccatgagagacgcgtctccgtatcgtataaatatttcattagatgttagacgcttcattaggggtatacttctataaggtttcttgattagcccatcatttgttgcgtcaagaactactatcggatgttgttgggtatctctagtgttacacatggccttactaaagtttgggtaaataactatgatatctctattaattatagatgtatatatttcattcgtcaaggatattagtatcgacttgctatcgtcattaatacgtgtaatgtaatcatataaatcatgcgatagccaaggaaaattcaaatagatgttcatcatataatcatcgctataattcatattaatacgttgacattgactaatttgtaatatagcctcgccacgaagaaagctctcgtattcagtttcatcaataaaggataccgttaaatataactggttgccgattgtctcatagtctattaagtggtaagtttcgtacaaatacagaatccctaaaatattatctaatgttggattaatctttaccataactgtataaaatggagacggagtcataactattttaccgtttgtacttactggaatagatgaaggaataatctccggacatgctggtaaagacccaaatgtctggttgaagaaatccaatgttccgggtcctaatctcttgacaaaaattacgatattcgatcccgatatcctttgcattctatttaccagcatatcacgaactatattaagattatctatcatgtctattctcccaccgttatataaatcgcctccgctaagaaacgttagtatatccatacaatggaatacttcatttctaaaatagtattcgttttctaattctttaatgtgaaatcgtatactagaaagggaaaaattatctttaagttttccgttagaaaagaaccacgaaactaatgttctgattgcgtctgactccgtcgctgaattaatggatttacaccaaaaactcatataacttctagatgtagaagcattagctaaaaaaatagtagaatcaaaggatataagtagatgttccaacaagtgagcaattcccaaaatttcatctatatcattctcaaatccgaaattagaaattcccaagtagatatcttttttcatccgatcattaataaaaatacgaactttattcggtaagacgatcatttactaaggagtaaaataggaagtaatgttcgtatatcgttatcatcgtataaattaaaggtgtgttttttaccattaagtgacattataattttaccaatattggaattataatataggtatatttgcgcacttgcgacagttgatgcatcggtaaatatagctgtatctaatgttctagtcggtatttcatcatttcgctgtataataatagcgttttctctatctgtttccattacagctgcctgaagtttattggtcggataatatgtaaaataataagaaatacatacgaataacaaaaataaaataaaatataataaagatgccatttagagatctaattttgttcaacttgtccaaattcctacttacagaagataaggaatcgttggagatagtgtcttccttatgtagaggatttgaaatatcttatgatgacttgataacttactttccagatagaaaatatcataaatatatttataaagtatttgaacatgtagatttatcggaggaattaagtatggaattccatgatacaactctgcgagatttagtctatcttaaattgtataagtattccaagtgtatacgaccgtgttataaattaggagataatctaaaaggcatagttgttataagggacagaaatatatatattagagaagcaaatgatgacttgatagaatatctcctcaaggaatacactcctcagatttatacatattctaatgagcacgttcccatagctggttcaaaattaattctttgcggattttctcaagttacatttatggcgtatacaacgtctcatataacaacaaataaaaaggtagatgttctcgtttccaaaaaatgtatagataaactagtcgatccaataaattatcaaatacttcaaaatttatttgataaaggaagcggaacaataaacaaaatactcaggaagatattttattcggtaaccggtggccaaactccataatttgctttttctatttcggattttagaatttccaaattcaccagcgatttatctgttttggtgaaatccaaggatttattaatgtccacaaatgccatttgttttgtctgtggattgtatttgaaaatggaaacgatgtagttagatagatgcgctgcaaagtttcctattagggttccgcgctttacgtcacctagcatacttgaatcaccatcctttaaaaaaaatgataagatatcaacatggagtatatcatactctgattttaattcttctactgcctcactgacattttcacaaatactacaatacggtttaccgaaaataatcagtacgttcttcatttatgggtatcaaaaacttaaaatcgttactgctggaaaataaatcactgacgatattagatgataatttatacaaagtatacaatggaatatttgtggatacaatgagtatttatatagccgtcgccaattgtgtccgaaacttagaagagttaactacggtattcataaaatacgtaaacggatgggtaaaaaagggagggcatgtaaccctttttatcgatagaggaagtataaaaattaaacaaaacgttagagacaaaagacgtaaatattctaaatcaaccaaggacagaaaaatgttagaattagaaaagtgtacatccaaaatacaaaatgttaccggatttatggaagaagaaataaaggcagaaatacaattaaaaatcgataaactcacatttcaaatatatttatctgattctgataacataaaaatatcattgaatgagatactaacacatttcaacaataatgagaatgttacattattttattgtgatgaacgagatgcagaatttgttatgtgtctagaggctaaaacatatttctttaccacaggagaatggccgttgataataagtaccgatcaggatactatgctatttgcgtctgttgataatcatcctaagatgataaaaaacttaactcaactgtttaaatttgttccatctgcagaggataactatttagcaaaattaacggcgttagtgaatggatgtgatttctttcctggactctatggggcatctataacacccaccaacttaaacaaaatacaattgtttagtgattttacaatcaataatatagtcactagtttggcaattaaaaattattatagaaagactaactctaccgtagacgtgcgtaatattgttacgtttataaacgattacgctaatttagacgatgtctactcgtatattcctccttgtcaatgcactgttcaagaatttatattttccgcattagatgaaaaatggaacgattttaaatcatcttatttagagaccgttccgttaccctgtcaattaatgtacgcgttagaaccacgtaaggagattgatgtttcagaagttaaaactttatcatcttatatagatttcgaaaatactaaatcagatatcgatgttataaaatctatatcctcgatctttggatattctaacgaaaactgtaacacgatagtgtttggcatctataaggataatttactactgagtataaatagttcattttactttaacaatagtctgttaataaccaatactaaaagtgataatataataaatataggttactagattaaaaatggttttccaagtagtgtgctctacatgcggtaaagatatttctcacgaacgatataaattgattatacgaaaaaaatcattaaaggatgtactcgttagtgtaaagaacaaatgttgtaggttaaaattatctacacaaatagaacctcaacgtaacttaacagtgcaacctctattggatataaactaatatggatccggttaattttatcaagacatatgcacctagaggttctattatttttattaattatactatgtcattaacaagtcatttgaatccatcgatagaaaaacatgtgggtatttattatggtacgttattatcggaacacttggtagttgaatcaacatatagaaaaggagttcaaatagtcccattggatagtttttttgaaggatatcttagtgcaaaagtatacatgttagagaatattcaagttatgaaaatagcagctgatacgtcattaactttactgggtattccatatggatttggtcataatagaatgtattgttttaaattggtagctgaatgttataaaaatgccggtattaatacatcatctaaacgaatattgggcaaagatatttttctaagccaaaacttcacagatgataatagatggataaagatatatgattctaataatttaacattttggcaaattgattaccttaaagggtgagttaatatgcataactactcctccgttgttttttccctcgttctttttcttaacgttgtttgccatcactctcataatgtaaagatattctaaaatggtaaacttttgcatatcggacgcagaaattggtataaatgttgtaattgtattatttcccgtcaatggactagtcacagctccatcagttttatatcctttagagtatttctcactagtgtctagcattttagagcattccatgatctgtttatcattgatattggccggaaagatagattttttattttttattatattactattggcaattgtagatataacttctggtaaatatttttctaccttttcaatctcttctattttcaagccggctatatattctgctatattattgctagtatcaataccttttctggctaagaagtcatatgtggtattaactatatcagttttaactggtagttccattagcctttccacttctgcagaataattagaaattggttctttaccagaaaatccagctactataataggctcaccgatgatcattggcaaaatcctatattgtaccaaattaatgagagcatatttcatttccaataattctgctagttcttgagacattgatttatttgatgaatctagttggttctctagatactctaccatttctgccgcatacaataacttgttagataaaatcagggttatcaaagtgtttagcgtggctagaatagtgggcttacatgtattaaagaatgcggtagtatgagtaaaccgttttaacgaattatatagtctccagaaatctgtggcgttgcatacatgagctgaatgacatcgaagattgtccaatatttttaatagctgctctttgtccattatttctatatttgactcgcaacaattgtaaataccattaatcactgattccttttttgatgccggacaatagcacaattgtttagctttggactctatgtattcagaattaatagatatatctctcaatacagattgtactatacattttgaaactatgtcaaaaattgtagaacgacgctgttctgcagccatttaactttaaataatttacaaaaatttaaaatgagtatccgtataaaaatcgataaactgcgccaaattgtggcatatttttcagagttcagtgaagaagtgtctataaatgtagactcaacggatgagttaatgtatatttttgccgccttgggcggatctgtaaacatttgggccattatacctcttagtgcatcagtgttctaccgcggagccgaaaatattgtgtttaatcttccggtgtccaaggtaaaatcgtgtttgtgtagttttcacaatgatgccatcatagatatagaacctgatctggaaaataatctagtaaaactttctagttatcatgtagtaagtgtcgattgtaacaaggaactgatgcctattaggacagatactactatttgtctaagtatagatcaaaagaaatcttacgtgtttaattttcacaagtatgaagaaaaatgttgtggtagaaccgtcattcatctagaatggttgttgggctttattaagtgtattagtcagcatcagcatttgactattatgtttaaagatgacaatattattatgaagactcctggtaatactgatgctttttccagggaatattctatgactgaatgttctcaagaactacaaaagttttctttcaaaatagctatctcgtctctcaacaaactacgaggatttaaaaagagagtcaatgtttttgaaaccagaattgtaatggataatgacgataacattctaggaatgttgttttcggatagagttcaatcctttaagatcaacatctttatggcgtttttagattaatactttcaatgagataaatatgggtggcggagtaagtgttgagctccctaaacgggatccgcctccgggagtacccactgatgagatgttattaaatgttgataaaatgcatgacgtgatagctcccgctaagcttttagaatatgtgcatataggaccactagcaaaagataaagaggataaagtaaagaaaagatatccagagtttagattagttaatacaggacccggtggtctttcggcattattaagacaatcgtataatggaaccgcacccaactgctgtcacacttttaatcgtactcattattggaagaaggatggaaagatatcagataagtatgaagagggtgcagtattagaatcgtgttggccagacgttcacgataccggaaaatgcgatgttaatttatttgactggtgtcagggggatacgttcgatagaaacatatgccatcagtggatcggttcagcatttaataggagtgatagaactgtagagggtcaacaatcgttaataaatctgtataataagatgcaaacattatgtagtaaagatgctagtgtaccaatatgcgaatcatttttgcatcatttacgcgcacacaatacagaagatagcaaagagatgatcgattatattctaagacaacagtctgcgaactttaaacagaaatatatgagatgtagttatcccactagagataagttagaagagtcattaaaatatgcggaacctcgagaatgttgggatccagagtgttcgaatgccaatgttaatttcttactaacacgtaattataataatttaggactttgtaatattgtacgatgtaataccagcgtgaacaacttacagatggataaaacttcctcattaagattgtcatgtggattaagcaatagtgatagattttctactgttcccgtcaatagagcaaaagtagttcaacataatattaaacactcgttcgatctaaaattgcatttgattagtttattatctctcttggtaatatggatactaattgtagctatttaaatgggtgccgcggcaagcatacagacgacggtgaatacactcagcgaacgtatctcgtctaaattagaacaagaagcgaatgctagtgctcaaacaaaatgtgatatagaaatcggaaatttttatatccgacaaaaccatggatgtaacctcactgttaaaaatatgtgctctgcagatgcggatgctcagttggatgctgtgttatcagccgctacagaaacatatagtggattaacaccggaacaaaaagcatacgtaccagctatgtttactgctgcgttaaacattcagacgagtgtaaacactgttgttagagattttgaaaattatgtgaaacagacttgtaattctagcgcggtcgtcgataacaaattaaagatacaaaacgtaattatagatgaatgttacggagccccaggatctccaacaaatttggaatttattaatacaggatctagcaaaggaaattgtgccattaaggcgttgatgcaattgacgactaaggccactactcaaatagcacctagacaagttgctggtacaggagttcagttttatatgattgttatcggtgttataatattggcagcgttgtttatgtactatgccaagcgtatgctgttcacgtccaccaatgataaaatcaaacttattttagccaataaggaaaacgtccattggactacttacatggacacattctttagaacttctccaatggttattgctaccacggatatacaaaactgaaaatatattgataatattttaatagattaacatggaagttatcgctgatcgtctagatgatatagtgaaacaaaatatagcggatgaaaaatttgtagattttgttatacacggtctagagcatcaatgtcctgctatacttcggccattaattaggttgtttattgatatactattatttgttatagtaatttatatttttacggtacgtctagtaagtagaaattatcaaatgttgttggcgttattggcgctagtcatctcattaactattttttattactttatactataatagtactagactgacttctaacaaacatctcacctgccataaataaatgcttgatattaaagtcttctatttctaacactattccatctgtggaaaataatactctgacattatcgctaattgacacatcggtgagtgatatgcctataaagtaataatcttctttgggcacatataccagtgtaccaggttctaacaacctatttactggtgctcctgtagcatactttttctttaccttaagaatatccatcgtttgcttggtcaatagcgacaggtgattttttatcaaccattcaaaaaagtaattggagtgttcatatcctctacaggctattgtctcatgaccgtgtatgaaatttaagtaacacgactgtggtagatttgttctatagagccggttgccgcaaatagatagaactaccaatatgtctgtacaaatgttaaacattaattgattaacagaaaaaacaatgttcgttctgggaatagaaaccaaatcaaaacaaaattcattagaatatatgtcacgtttatacatcgaatataaaataactacagtttgaaaaataacagtatcatttaaacatttaacttgcggggttaatctcacaactttactgtttttgaactgttcaaaatatagcatagatccgtgagaaatacgtttagccgcctttaatagaggaaatcccaccgcctttttggatcttaccaacgacgatagttctgaccagcaactcatttcttcatcatccacctgttttaacatataataggcaggagatagatatccgtcattgcaatattccttctcgtaggcacacaatcgaatattgataaaatctccattctcttctctgcatttattatcttgtcttggtggtgggctaggctgtagtcttggtctattattaccatcgttgttgaatctatttctgtcattaaatctttcatttcttcctggtatatttttattacctcgcttggttggatttttgtctatattatcgtttgtaacatcggtacgggtattcatttatcacaaaaaaaacttctctaaatgagtctactgctagaaaacctcatcgaagaagataccatattttttgcaggaagtatatctgagtatgatgatttacaaatggttattgccggtgcaaaatccaaatttccaagatctatgctttctatttttaatatagtacctagaacaatgtcaaaatatgagttggagttaattcataacgagaatatcacaggggcaatgtttaccacaatgtataatataagaaacaatttgggtttaggtgatgataaactaactattgaagccattgaaaactatttcttggatcctaacaatgaggttatgcctcttattattaataatacggatatgacggccgtcattcctaaaaaaagtggtaggagaaagaataagaacatggttatcttccgtcaaggatcatcacctatcttgtgtattttcgaaactcgtaaaaagattaatatttataaagaaaatatggaatccgcatcgactgagtatacacctatcggagacaacaaggctttaatatctaaatatgcgggaattaatgtcctgaatgtgtattctccttccacatccatgagattgaatgccatttacggattcaccaataaaaataaactagaaaaacttagtactaataaggaactagaattgtatagttctagccctcttcaagaacccattaggttaaatgattttctgggactattggaatgtgttaaaaagaatattcctctaacagatattccgacaaaggattgattactataaatggagaatgttcctaatgtatactttaatcctgtgtttatagagcccacgtttaaacattctttattaagtgtttataaacacagattaatagttttatttgaagtatttgttgtattcattctaatatatgtattttttagatctgaattaaatatgttcttcatgcataaacgaaaaatacccgatcctattgatagattacgacgtgctaatctagcgtgtgaagacgataaattaatgatctatggattaccatggataacaactcaaacatctgcattatcaataaatagtaaaccgatagtgtataaagattgtgcaaagcttttgcgatcaataaatggatcacaaccagtatctcttaacgatgttcttcgcagatgatgattcattttttaagtatttggctagtcaagatgatgaatcttcattatctgatatattgcaaatcactcaatatctagactttctgttattattattgatccaatcaaaaaataaattagaagctgttggtcattgttatgaatctctttcagaggaatacagacaattgacaaaattcacagactctcaagattttaaaaaactgtttaacaaggtccctattgttacagatggaagggtcaaacttaataaaggatatttgtccgactttgtgattagtttgatgcgattcaaaaaagaatcagctctagctaccaccgcaatagatcctgttagatacatagatcctcgtcgcgatatcgcattttctaacgtgatggatatattaaagtcaaataaagtgaaaaataattattctttattgtcatcatgaacggcgggcatattcagttgataatcggccccatgttttcaggtaaaagtacagaattaattagacgagttagacgttatcaaatagctcaatataaatgcgtgactataaaatattctaacgataatagatacggaacgggactatggacgcatgataagaataattttgaagcattggaagcaactaaactatgcgatgtcttggaagcaattacagatttctccgtgataggtattgatgaaggacagttctttccagacattgttgaattctgtgagcgtatggcaaacgaaggaaaaatagttatagtagccgcactcgatgggacatttcaacgtaaaccgtttaataatatcttggatcttattccattatctgaaatggtggtaaaactaactgcagtgtgtatgaaatgctttaaggaggcgtccttttctaaacgattaggtacagaaaccaagatagaaataataggaggaattgatatgtatcaatcggtgtgtagaaagtgttacatcgactcataatattatattttttatctaaaaaactaaaaataaacattgattaaattttaatataatacttaaaaatggatgttgtgtcgttagataaaccgtttatgtattttgaggaaattgataatgagttagattacgaaccagaaagtgcaaatgaggtagcaaaaaaactgccgtatcaaggacagttaaaactattactaggagaattattttttcttagtaagttacagcgacacggtatattagatggtgccaccgtagtgtatataggatctgctcccggtacacatatacgttatttgagagatcatttctataatttaggagtgatcatcaaatggatgctaattgacggccgtcatcatgatcctattctaaatggattacgtgatgtgactctagtaactcggttcgttgatgaggaatatctacgatccatcaaaaaacaactgcatccttctaagattattttaatttctgatgtgcgatccaaacgaggaggaaatgaacctagtactgaggatttactaagtaattacgctctacaaaatgtcatgattagtattttaaaccccgtagcgtctagtcttaaatggagatgcccgtttccagatcaatggattaaggacttttatatcccacacggtaataaaatgttacaaccttttgctccttcatattcagctgaaatgagattattaagtatttataccggtgagaacatgagacttactcgagttaccaaatcagatgctgtaaattatgaaaaaaagatgtattaccttaataagatagttcgcaacaaagtagttgttaactttgattatcctaatcaggaatatgactattttcacatgtactttatgttgaggaccgtatactgcaataaaacatttcctactactaaagcaaaggtactatttctacaacaatctatatttcgtttcttaaatattccaacaacatcaactgaaaaagttagtcatgaaccaatacaatgtaaagtatctagcaaagattctgtgtataaaaacagaaatagcaagagatccgtacgcggtaataaatagaaatgtgctactaagatatactaccgatatacagtataatgatttagttactttaataaccgttagacataaaattgattctatgaaaactgtgtttcaggtatttaacgaatcatccataaattatactccggtcgatgatgattacggagaaccaatcattataacatcgtatcttcaaaaaggtcataacaagtttcctgtaaattttctatacatagatgtagtaatatctgatttatttcctagctttgttagactagatactacagaaactaatatagttaatagtgtactacaaacaggcgatggtaaaaagactcttcgtcttcccaaaatgttagagacggaaatagttgtcaagattctctatcgtcctaatataccattaaaaattgttagatttttccgcaataacatgataactggtgtagagatagccgatagatctgttatttcagtcgctgattaatcaattagtagagatgagataagaacataataatatatcttatatctcgtttagaaaaatgctaatattaaaatagctaacgctagtaatccaatcggaagccatttgatatctataatagggtatctaatttcctgattcagatagcggacagctatattctctgtagctactcgtttggaatcacaaacattatttacatctaatttactatctgtaatggaaacgtttcccaatgaaatggtacaatcagatacattacatcttgatatatttttttttaaagaggctggtaacaacgcatcgcttcgtttacatggctcgtaccaacagtaatagggtaatcttgtatctattcctatccgtactatgcttttatcaggataaatacatttacatcgtatatcgtctttgttagcatcacagaatgcataaatttgttcgtctgtcatgataaaaatttaaagtgtaaatataactattatttttatagttgtaataaaaagggaaatttaattgtatacctttggttctttaaaagaaactgacttgataaaaatggctgtaatctctaaggttacgtatagtctatatgatcaaaaagagattaatgctacagatattatcattagtcatgttaaaaatgacgacgatatcggtaccgttaaagatggtagactaggtgctatggatggggcattatgtaagacttgtgggaaaacggaattggaatgttttggtcactggggtaaagtaagtatctataaaactcatatagttaagcctgaatttatttcagaaattattcgtttactgaatcatatatgtattcactgcggattattgcgttcacgagaaccgtattccaacgatattaacctaaaagagttatcgggacacgctcttagaagattaaaggataaaatattatccaagaaaaagtcatgttggaatagcgaatgtatgcaaccgtatcaaaaaatttctttttcaaagaaaaaggtttgtttcgtcaacaagttggatgatattaacgttcctaattctctcatttatcaaaagttaatttctattcatgaaaagttttggccattattagaaattcatcaatatccagctaacttattttatacagactactttcctatccctccgttgattattagaccggctattagtttttggatagatagtatacccaaagagaccaatgaattaacttacttattaggtatgatcgttaagaattgtaacttgaatgctgatgaacaggttatccaaaaggcggtaatagaatacgatgatattaaaattatttctaataacactaccagtatcaatttatcatatatcacatccggcaaaaataatatgattagaagttatatcgtcgcccggcgaaaagatcagaccgctagatctgtaattggtcccagtacatctatcacagttaatgaggtaggaatgcccgcatatattagaaatacacttacagaaaagatatttgttaatgcctttacagtgaataaagttaaacaactattagcgtcaaaccaagttaaattttactttaataaacgattaaaccaattaacaagaatacgtcaaggaaagtttatcaaaaataaaatacatttattgcctggtgattgggtagaagtagctgttcaagaatatacaagtattatttttggaagacagccgtcgctacatagatacaacgtcatcgcttcatctatcagagctaccgaaggagatactatcaaaatatctcccggaattgccaactctcaaaatgctgatttcgacggagatgaagaatggatgatattggagcaaaatcctaaagccgtagttgaacagagtattcttatgtatccgacaacgttactcaaacacgatattcatggagcccccgtttatggatctattcaagatgaaatcgtagcagcatattcattgtttaggatacaagatctttgtttagatgaagtattgaacatcttggggaaatatggaagagagttcgatcctaaaggtaaatgtaaattcagtggtaaagatatctatacttacttaataggtgaaaagattaattatccgggtctcttaaaggatggcgaaattattgcaaacgatgtagatagtaattttgttgtggctatgaggcatctgtcattggctggactcttatccgatcataagtcgaacgtggaaggtatcaactttattatcaagtcatcttatgtttttaagagatatctatctatttacggttttggggtgacattcaaagatttgagaccaaattcgacattcactaataaattggaggccatcaacgtagaaaaaatagaacttatcaaagaagcatacgccaaatatctcaaagatgtaagagacggaaaaatagttccattatctaaagctttagaggcggactatgtggaatccatgttatccaacttaacaaatcttaatatcagagagatagaagaacatatgagacaaacgctgatagataatccagataataacctcctgaaaatggccaaagcgggttataaagtaaatcccacagaactaatgtatattttaggtacttatggacaacagaggatagatggcgaaccagcagagactcgagtattgggtagagtcttaccttactatcttccagactctaaggatccagaaggaagaggttatattcttaattctttaacaaaaggattaacgggttctcaatattacttttcaatgctggttgcaagatctcaatctactgatattgtctgtgaaacatcgcgtaccggaacactggctagaaaaatcattaaaaagatggaggatatggtggtcgacggatacggacaagtagttataggtaatacgctcatcaagtacgccgccaattataccaaaattctaggctcagtatgtaaacctgtagatcttatctatccagatgagtccatgacttggtatttggaaattagtgctctgtggaataaaataaaacaaggattcgtttactctcagaaacagaaacttgcaaagaagacattggcgccgtttaatttcctagtatttgtcaaacccaccactgaggataatgctattaaggttaaggatctgtacgatatgattcataacgtcattgatgatgtgagagagaaatacttctttacggtatctaatatagattttatggagtatatattcttgacgcatcttaatccttctagaattagaattacaaaagaaacggctatcactatctttgaaaagttctatgaaaaactcaattatactctaggtggtggaactcctattggaattatttctgcacaggtattgtctgagaagtttacacaacaagccctgtccagttttcacactactgaaaaaagcggtgctgtcaaacaaaaacttggtttcaatgagtttaataacttgactaatttgagtaagaataagaccgaaattatcactctggtatccgatgatatctctaaacttcaatctgttaagattaattttgaatttgtatgtttgggagaattaaatccaaacatcactcttcgaaaagaaacagatagatatgtagtagacataatagtcaatagattatacatcaagagagcagaaataaccgaattagtcgtcgaatatatgattgaacgatttatctcctttagcgtcattgtaaaggaatggggtatggagacattcattgaggacgaggataatattagatttactgtttatctaaatttcgttgaaccagaggaattgaatcttagtaagtttatgatggttcttccgggtgccgccaacaagggcaagattagtaaattcaagattcctatctctgattatacaggttatgacgatttcaatcaaacaaaaaagctcaataagatgactgtagaactcatgaatctaaaagaattgggttctttcgatttggagaacgttaacgtgtatcctggagtatggaatacatacgatatcttcggtatcgaggccgctcgtggatacttatgcgaagccatgttaaacacctatggagaaggtttcgattatctgtatcagccttgtgatcttctcgctagtttactatgtgctagttacgaaccagaatcagttaataaattcaagttcggcgcagctagtactcttaagagagctacgtttggagacaataaagcattgttaaacgcggctcttcataaaaagtcagaacctattaacgataatagtagctgccacttttttagcaaggtccctaatataggaactggatattacaaatactttatcgacttgggtcttctcatgagaatggaaaggaaactatctgataagatatcttctcaaaagattaaggagatggaagaaacagaagacttttaattcttatcaataacatatttttctatgatctgtcttttaaacgatggattttccacaaatgcgcctctcaagtccctcatagaatgatacacgtataaaaaatataacataggtgatgactccttatttttagacattagatatgccaaaatcatagccccgcttctatttactcccgcaacacaatgaaccaacacgggctcgtttcgttgatcacatttagataagaaggcggttacgtcgtcaaaatatttactaatatcggtagttgtatcatctaccaacggtatatgaataatattaatattagagttaggtaatgtatatttatccatcgtcaaatttaaaacatatttgaacttaacttcagatgatggtgcattcatagcatttttataatttcccaaatacacattattggttactcttgtcattatagtgggagatttggctctgcgcatatctccagttgaacgtagtagtaagtatttatataaacttttcttatccatttataacgtacaaatggataaaactactttatcagtaaacgcgtgtaatttagaatacgttagagaaaaggctatagtaggcgtacaagcagccaagacatcaacacttatattctttgttattatattggcaattagtgcgctattactctggtttcagacgtctgataatccagtctttaatgaattaacgagatatatgcgaattaaaaatacggttaacgattggaaatcattaacggatagtaaaacaaaattagaaagtgatagaggtagacttctagccgctggtaaggatgatatattcgaattcaaatgtgtggattttggtgcctattttatagctatgcgattggataagaaaacatatctaccgcaagctattaggcgaggtactggagacgcgtggatggttaaaaaggcggcaaaggttgatccatctgctcaacaattttgtcagtatttgataaaacacaagtctaataatgttattacttgtggtaatgagatgttaaatgaattaggttatagcggttattttatgtcgccgcattggtgttccgatcttagtaatatggaatagtgttagataaatgcggtaacaaatgttcctgtaaggaaccataacagcttagatttaacgttaaagatgagcataaacataataaacaaaattacaatcaaacctataacattaatatcaaacaatccaaaaaatgaaatcagtggagtagtaaatgcgtacataactcctggataacgtttaacagctgccgttcctattctagaccaaaaatttggtttcatgttttcaaagcggtgttctgcaacaagacgaggatcgtgttctacgtatttggcagagttatccattatttgcctgttaatcttcatttcgttttcgattctggctatttcaaaataaaatcccgatgatagacctccagactttataatttcatctacaatgttcagcgccgtagtaactctaataatataggctgacaagctaacatcataccctcctgtatatgtgaatatgacatgatttttgtccattactagctcggttttaactttattgcctgtaataatttctctcatctgtaggatatctattttcttgtcatgcattgcctttaagactggacgaagaaacgtaatatcctcaataacgttatcattttctacaataactacatattctacctttttattttctaactcggtaaaaaatttagaatcccatagggctaaatgtctagcgatatttcttttcgtttcctctgtacacatggtgttacaaaaccctgaaaagaagtgagtatacttgtcatcatttctaatgtttcctccagtccagtgtataaacgcataatccttgtaatgatctggatcatccttgactatcacaacatttcttttttctggcataacttcgttgtccttcacatcatcgaacttctgatcattaatatgctcatgaagattaggaaatgtttctgatggaggtctatcaataactggcacaacaataacaggagttttattcacagtcgccatttagttattgaaattaatcatatacaactctctaatacgagttatattttcgtctatccattgtttcacattgacatatttcgacaaaaagatataaaatgcgtattccaatgcttctctgtttaatgaattactaaaatatacaaacacgtcactgtctggcaataaatgatatcttagaatattgtaacaatttattttgtattgcgcatgttcgtgatctatgagttcttcttcgaatggcataggatctccgaatctgaaaatgtataaataggagttagaataataatatttgagagtattggtaatgtacaaactctttagcggtataattagtttttttctctcgatttctatttttagatgtgatggaaaaatgactaattttgtagcattagtatcatgaactctaatcaaaatcttaatatcttcgtcacacgttagctctttgaactgtttaagagatgcatcagttggttccacggatggagtaggtgcaacaattttttgttcgacatatgtatgtactggagccattgtcttaactataatggtgcttgtatcgaaaaactttaatgtagatagcggaagctcttcgccgcgactttctacgtcgtaattaggttctaatgccgatctttgaatggatactagttttctaagttctaatgtgattctctgaaaatgtaaatccaattcctccggcattatagatgtgtatacatcggtaaataaaactatagtatccaacgatcccttctcgcaaattctagtcttaaccaagaaatcgtatataactacggaaatggcgtatttaagagtggattcttctaccgttttgttcttggatttcatataagaaactataaagtccgcactactgttaagaatgattactaacgcaactatatagtttaaattaagcatcttggaaacataaaataactctgtagatgatacttgactttcgaataagtttgcagacaaacgaagaaagaacagacctctcttaatttcagaagaaaactttttttcgtattcctgacgtctagagtttatatcaataaaaaagttaagaattagtcggttaatgttgtatttcattacccaagtttgagatttcataatattatcaaaagacatgataatattaaagataaagcgctgactatgcacgaaatagctatatggttcgctcaagaatatagtcttgttaaacgtggaaacgataactgtatttttaattacgtcagctgcatctaaattaaatataggtatatttattccacacactctacaatatgccacaccatcttcataataaataaattcattagcaaagttattaattttagtgaaatagttagcgtcaactttcatagcttccttcaatctaatttgatgctcacacggtgcgaattccactttaacatctcttttccatgcctcaggttcatcgatctctataatatctagtttcttgcgtttaataaacacgggttcgtctttcgcaatgaggtctgtatagtaactatgtaaatgataactagatagaaagatgtagctatatagatgacgatcctttaagagaggtatgataactttaccccaatcagataaactattgttatggtcttcggaaaaagaatttttataaatttttccagtattttccaaatatacgtacttgacatctaaaaaatccttaatgataataggaatggataatccgtctattttataaagaaatacatatcgcacattatacttttttttggaaatgggaataccgatgtgtctacataaatatgcaaagtctaaatattttttagagaatcttaattggtccaaattcttttccaagtacggtaatagatttttcatattgaacggtatcttcttgatttctggttctaattccgcattaaatgatgaaactaagtcgctatttttataactaacgattacatcacctctaacatcatcatttaccaggatactgatcttcttttgtcgtaaatacatgtctaatgtgttaaaaaaaagatcatacaagttatacgtcatttcatctgtagtattcttgtcattgagtgataaacttgtgctaatctcttctttaacagtctgttcaaatttatatcctatatacgaaaaaatagcaaccaatgtttgatcattcgcgtcaatattctgttctattgtagtgtataacaatcttatatcttcttccgtgatagctgatacgttataaaggttgataacgaaaatatttttatttcgtgagataaagtcatcgtaggattttggacttatattcgcgtctagtagatatgcttttatttttggaataatctcaattagaatagtctctttagagtccatttaaagttacaaacaactaggaaattggtttataatgtataatttttttagtttttatagattctttattctatacttaaaaaatgaaaataaatacaaaggttcttgagggttgtgttaaattgaaagcgagaaataatcataaattatttcattatcgcgatatccgttaagtttgtattgtaatggcgtggtcaattacgaataaagcggatactagtagtttcacaaagatggctgaaattagagctcatctaagaaatagcgctgaaaataaagataaaaacgatgatattttcccggaagatgtaataattccatctactaagcccaaaaccaaacgagccactactcctcgtaaaccagcggctactaaacgatcaaccaaaaaggataaagaaaaggaggaagtg---gaagaagaagtagttatagaggaatatcatcaaacaactgaagaaaattctccacctccgtcatcatctcctggagtcggcgacattgtagaaagcgtgaccgctgtagagcttgatgatagcaacggggatgatgataatgataatgataatgataatgacgataatgaacctatggtacaagttgaagctggtaaagtaaatcatagtgttagaagcgatctctctgacctaaaggtggctaccgacaatattgttaaagatcttaagaaaattattactagaatctctgcagtatcgactgttctagaggatgttcaagcagctggtatctctagacaatttacttctatgactaaatctattacaacactatctgatctagtcaccgagggaaaatctaaagttgttcgtaaaaaagttaaaacttgtaagaagtaaatgcgtgcacttttttataaagatggtaaactgtttaccgataataattttttaaatcctgtatcagacaataatccagcgtatgaggttttgcaacatgttaaaattcctactcatttaacagatgtagtagtatatgaacaaacgtgggaggaggcgttaactagattaatttttgtgggaagtgattcaaaaggacgtagacaatacttttacggaaaaatgcatgtacagaatcgcaacgctaaaagagatcgtatttttgttagagtatataacgttatgaaacgaattaattgttttataaacaaaaatataaagaaatcatccacagattccaattatcagttggcagtttttatgttaatggaaactatgttttttattagatttggtaaaatgaaatatcttaaggagaatgaaacagtagggttattaacactaaaaaataaacacatagaaataagtcccgataaaatagttatcaagtttgtaggaaaggacaaagtttcacatgaatttgttgttcataagtctaatagactatataaaccgctattgaaactgacggatgattctagtcccgaagaatttctgttcaacaaactaagtgaacgaaaggtatacgaatgtatcaaacagtttggtattagaatcaaggatctccgaacgtatggagtcaattatacgtttttatataatttttggacaaatgtaaagtccatatctcctcttccatcaccaaaaaagttaatagcgttaactatcaaacaaactgctgaagtggtaggtcatactccatcaatttcaaaaagagcttatatggcaacgactattttagaaatggtaaaggataaaaattttttagatgtagtatctaaaactacgttcgatgaattcctatctatagtcgtagatcacgttaaatcatctacggatggatgatatagatccttacacaaataattacaaaaccgataaatggaaatggataagcgtatgaaatctctcgcaatgaccgctttctttggagagctaaccacattagatattatggcattaataatgtctatatttaaacgccatccaaacaataccattttttcagtggataaggatggtcagtttatgattgatttcgaatacgatacttataaggcttctcaatatttggatttgccccttactccgatatctggagatgaatgcaagactcacgcatcgagtatagccaaacaattggcgtgtgtggacattattaaagaggatattagcgaatatatcaaaactacaccccgtcttaaacgatttataaaaaaataccgcaatagatcagatactcgtatcagtcaagatacagaaaagcttaaaatagctctagctaaaggcatagattacgaatatataaaagacgcttgttaataagtaaatgaaaaaaaactagtcgtttataataaaacacgatatggatgccaacgtagtatcatcttccactatcgcgacatatatagacgctttagcaaagaatgcttcggaattagaacagggttctaccgcatacgaaataaataatgaattggaactagtatttattaagccgccattgattactttgacaaatgtagtaaatatctccacgattcaggaatcgtttattcgatttaccgttactaataaggaaggcgtcaaaattagaactaagattccattatctaaggtacatggtctagatgtaaaaaatgtacagttagtagatgctatagataacatagtttgggaaaagaaatcattagtgacggaaaatcgtcttcacaaagaatgcttgttgagactatcaacagaggaacgccatatatttttggattacaagaaatatggatcctctatccgactagaattagttaatcttattcaagcaaaaacaaaaaactttacgatagactttaagctaaaatattttctaggatccggtgcgcagtctaaaagttctttattgcacgctattaatcatccaaagtcaaggcctaatacatctctggaaatagaattcacacctagagacaatgaaacagttccatatgatgaactaataaaggaattgacgactttctcgcgtcatatatttatggcttctccagagaatgtaattctttctccacttattaacgcacctataaagacttttatgttgcctaaacaagatatagtaggtatggatctggaaaatctatatgccgtaactaagactgacggcattcctataactatcagagttacatcaaaggggttgtattgttattttacacatcttggttatattattagatatccagttaagagaataatagattctgaagtagtagtctttggtgaggcagttaaggataagaactggactgtatatctcattaagctaatagagcccgtaaatgcaatcagtgatagactagaagaaagtaagtatgtcgaatctaaactagtggatatttgtgatcggatagtattcaagtcaaagaaatacgaaggtccttttactacaactagtgaagtcgttgatatgttatctacatatttaccaaagcaaccagaaggtgttattttgttttattcaaagggacctaaatctaacattgattttaaaatcaaaaaggagaatactatagaccaaactgtaaatgtagtatttaggtacatgtccagtgaaccaattatctttggagaatcatctatctttatagagtataagaaatttaccaacgataaaggctttcctaaagaatatggttctggtaaaattgtgttatacaacggcgttaattatctaaataatatctattgtttggaatatattaatacacataatgaagtgggtattaagtccgtggttgtacctattaagtttatagcagaattcttagtcaatggagaaatacttaaacctagaatcgataaaaccatgaaatatattaactcagaagactattatggaaatcaacataatgtcatagttgaacatttaagagatcaaagcatcaaaataggagatgtctttaacgaggacaaactatctgatgtaggacatcaatatgccaataatgataaatttagattaaatccagaagttagttattttacgaataaaagaactagaggaccgttgggaattttatcgaactacgtcaagactcttcttatttctatgtattgttccaaaacatttttagacgattccaacaaacgaaaggtattggcgattgattttggaaacggtgctgacctggaaaaatacttttatggagagattgcgttattggtagcgacggatccagatgctgatgctatagctagaggaaatgaaagatacaacaaattaaattctggaattaaaaccaagtactacaaatttgactacattcaggaaactattcgatccaatacatttgtatctagtgtcagagaagtattttattttggaaagtttaatatcatcgactggcagtttgctatccattattctttccatccgagacattatgctaccatcatgaataacttatccgaactaactgcttctggaggcaaggtattaattactaccatggacggagacaaattatcaaaattaaccgataaaaagacttttataattcataagaatctacctagtagcgaaaactatatgtctgtagaaaaaatagctgatgatagaatagtggtatataatccatcaacaatgtctactccaatgactgaatacattatcaaaaagaacgatatagttagagtgtttaacgaatacggatttgttcttgtagataatgttgatttcgctacaattatagaacgaagtaaaaagtttattaatggtgcatctacaatggaagatagaccgtctacaagaaactttttcgaactaaatagaggagccattaaatgtgaaggtttagatgtcgaagacttacttagttactatgttgtttatgtcttttctaagcggtaaataataatatggtatgggttctgatatccccgttttaaatgcattaaataattccaatagagcgatttttgttcctataggaccttccaactgtggatactctgtattgttaatagatatattaatacttttgtcgggtaacaaaggttctacgtcttctaaaaataaaagtttgataacatctggcctgttcataaataaaaacttggcgattctatatatactcttattatcaaatctagccattgtcttatagatgtgagctactgtaggtgtaccatttgattttctttctaatactatatatttctctcgaagaagttcttgcacatcatctgggaataaaatactactgttgagtaaatcagttattttttttatatcgatattgatggacatttttatagttaaggataataagtatcccaaagtagataacgacgataacgaagtatttatacttttaggaaatcacaatgactttatcagatcaaaattaacaaaattaaaggagcatgtatttttttctaaatatattgtaactccagatacatatggatctttatgtgtagaattaaatggatctagttttcagcacggtggtagatatatagaggtggaggaatttatagatgatggaagacaagttagatggtgttctacatccaatcatatatctgaagatatacccgaagatatacacactaataaatttattatttatgatatttatacgtttgattcgttcaaaaataaacgattggtatttgtacaggtacctacatcattaggagatgatagctatttaactaacccgttattgtcaccgtattattgtaattcagtagctagacaaatggtcaatgatatgatttttaatcaagattcatttttaaaatatttattagaacatctgattagaagccactatagagtttctaaacatataacaatagttagatacaaagataccgaagaattaaatctaacgagaatatgttataatagagataagtttaaggcgtttgcattcgcttggtttaacggcgttttggaaaatgaaaaagtactagatacgtataaaaaggtatctgatttgatataatgaattcagtgactgtatcacacgcaccatatactattacttatcacgatgattgggaaccagtcatgaatcaattagtagagttttataacgaagtagccagttggctgctacgcgacgagacgtcgcctattcctgataagttctttatacagttgaaacaaccgcttagaaataagcgagtatgtgtgtgtggtatagatccgtatccgaaagatggaactggtgtaccgttcgagtcaccaaattttacaaaaaaatcaattaaggagatagcatcttctatatctagattaaccggagtaattgattataaaggttataaccttaatataatagacggggttataccctggaattattacttaagttgtaaattaggagaaacaaaaagtcacgcgatttactgggataagatttctaagttactgctgcatcatataactaaacacgttagtgttctttattgtttgggtaaaacagatttctcgaatatacgggccaagttagaatctccagtaactaccatagtgggatatcatccagcagctagagaccgtcaattcgagaaagatagatcatttgaaattatcaacgttttactggaattagacaacaaggcacctataaattgggctcaagggtttatttattaatgctttagtgaaattttaacttgtgttctaaatggatgcggttattagaggtaatgatgttatctttgttcttaagactataggtgtcccgtcagtatgcagacaaaatgaagatccaagatttgtagaagcatttaaatgcgacgagttagaaagatatattaagaataatccagaatgtacactattcgaaagtcttagggatgaggaagcatattctatagtcagaattttcatggatgtagatttagacgcgtgtctagacgaaatagattatttaacagctattcaagattttattatcgaggtgtcaaactgtgtagctagattcgcgtttacagaatgcggtgccattcatgaaaatgtaataaaatccatgagatctaatttttcattaactaagtctacaaatagagataaaacaagttttcatatcatctttttagatacgtataccactatggataccttgatagccatgaaacgaacactattagaattaagtagatcatctgaaaatccactaacaagatcgatagacactgccgtatataggaaaaaaacaactcttcgggttgtaggtactaggaaaaatccaaattgcgacactattcatgtaatgcaaccaccgcatgataatatagaagattacctattcacttacgtggatatgaacaacaatagttattacttttctctacaacgacgattggaggatttagttcctgataagttatgggaaccagggtttatttcattcgaagacgctataaaaagagtttcaaaaatattcattaattctataataaactttaatgatctcgatgaaaataattttacaacggtaccactggtcatagattacgtaacaccttgtgcattatgtaaaaaacgatcgcataaacatccgcatcaactatcgttggaaaatgatgctattagaatttacaaaactggtaatccacatagttgtaaagttaaaattgttccgttggatggtaataaactgtttaatatcgcacaaagaattttagacactaactctgttttattaaccgaacgaggagaccatatagtttggattaataattcatggaaatttaacagcgaagaacccttaataacaaaactaattctgtcaataagacatcaactacctaaggaatattcaagcgaattactctgtccgaggaaacgaaagactgtagaagctaacatacgagacatgttagtagattcagtagagaccgatacctatccggataaacttccgtttaaaaatggtgtattggacctggtagacggaatgttttactctggagatgatgctaaaaaatatacgtgtactgtatcaaccggatttaaatttgacgatacaaagttcgtcgaagatagtccagaaatggaagagttaataaatatcattaacgatatccaaccattaacggatgaaaataagaaaaatagagagttgtacgaaaaaactttatctagttgtttatgcggtgctaccaaaggatgtttaacattcttttttggagaaacggcaactggaaagtcgacaaccaaacgtttgttaaagtctgctatcagtgatctgtttgttgagacgggtcaaacaattttaacagatgtattggataaaggacctaatccatttatcgctaacatgcatttgaaaagatctgtgttctgtagcgaactacctgattttgcatgtagtgggacaaagaaaatcagatctgataatattaaaaagttgacagaaccttgtgtcattggaagaccgtgtttctccaataaaattaataatagaaaccatgctacaatcattatcgatactaattacaaacctgtctttgataggatagataacgcattaatgagaagaatcgccgttgtgcgattcagaacacacttttctcaaccttctggtagagaggctgctgaaaataatgacgcgtacgataaagtcaaactattagacgaggggttagatggtaaaatacaaaataatagatatagattcgcatttctatacttgttggtgaaatggtacagaaaatatcatgttcctattatgaaactatatcctacaccggaagagattcctgactttgcattctatctcaaaataggtactctgttagtatctagctctgtaaagcatattccattaatgacggacctctccaaaaagggatatatattgcacgataatgtggttactcttccgttgactactttccaacagaaaatatccaagtattttaattctagactatttggacacgacatagagagcttcatcaatagacataagaaatttgccaatgttagtgatgaatatctacaatatatattcatagaggatatttcatctccgtaaatatatgctcatatatttatagaagatattacatatctaaatgaataccggaatcatagatttatttgataatcatgttgatagtataccaactatattacctcatcagttagctactctagattatctagtcagaactatcatagatgagaacagaagcgtgttattgttccatattatgggatcaggtaaaacaataatcgctttgttgttcgccttgatagcttccagatttaaaaaggttcacattctagtgccgaacattaacattttgaaaatttttaattataatatgggtgtagctatgaacttgtttaatgatgaattcatagctgagaatatctttattcattcaacaacaagtttttattctcttaattataacgataacgtcattaattataacggattatctcgctacaataactctatttttatcgttgatgaggcacataatatctttgggaataatactggagaacttatgaccgtaataaaaaataaaaacaagattccttttctactattgtctggatctcccattactaacacacctaatactctgggtcatattatagatttaatgtccgaagagacgatagattttggtgagattattagtcgtggtaagaaagtaattcagacacttcttaacgaacgcggtgtgaatgtactcaaggatttgcttaaaggaagaatatcatattacgaaatgcctgataaagatttaccaacgataagatatcacggacgtaagtttctagatactagagtagtatattgtcacatgtctaaacttcaagagagagattatatgattactagacgacagctatgttatcatgaaatgtttgataaaaatatgtataacgtgtcaatggcagtattgggacaacttaatctgatgaataatttagatactttatttcaggaacaggataaggaattgtacccaaatctgaaaataaataatggtgtgttatacggagaagaattggtaacgttaaacattagttccaaatttaaatactttatcaatcggatacagacactcaacggaaaacattttatatacttttctaattctacatatggtggattagtaattaaatatatcatgctcagtaatggatattctgaatataatggttctcagggaactaatccacatatgataaacggcaaaccaaaaacatttgctatcgttactagtaaaatgaaatcgtctttagaggatctattagatgtgtataattctcctgaaaacgatgatggtagtcaattgatgtttttgttttcgtcaaacattatgtccgaatcctatactctgaaagaggtaaggcatatttggtttatgactatcccggatactttttctcaatacaaccaaattcttggacgatctattagaaaattctcttacgtcgatatttctgaacccgttaatgtatatcttttagcagccgtatattccgatttcaatgacgaagtgacgtcattaaacgattacacgcaggatgaattgattaatgttttaccctttgacattaaaaagctgttgtatctaaaatttaagactaaagaaacgaatagaatatactctattcttcaagagatgtctgaaacgtattctcttccaccacatccatcaattgtaaaagttttattgggagaattggtcagacaatttttttataataattctcgtattaagtataacgatgccaagttacttaaaatggttacatcagttataaaaaataaagaagacgctaggaattacatagatgatattgtaaacggtcacttctttgtatcgaataaagtatttgataaatctcttttatacaaatacgaaaacgatattattacagtaccgtttagactttcctacgaaccgtttgtttggggagttaactttcgtaaggaatataacgtggtatcttctccataaaactgataaaatatataaagaaataaatgtcgagctttgttaccaatggataccttccagttacattggaaccacatgagctgacgttagacataaaaactaatattaggaatgccgtatataagacgtatctccataaagaaattagtggtaaaatggccaagaaaatagaaatttgtaaagacgtggaattacctctcggcgaaatagttaataattctgtagttataaacgttccgtgtgtaataacctacgcgtattatcacgttggggatatagttagaggaacattaaacatcgaagatgaatcaaatgtaactattcaatgcggagatttaatctgtaaactaagtagagattcgggtactgtatcatttagcgattcaaagtactgcttttttcgaaatggtaatgcgtatgataacggcagcgaagtctccgccgttctaatggaggctcaacaaggtaccgaatctagttttgtttttctcgcgaatatcgtcgactcataagaaagagaatagcggtaagtatatatacgaatactatggcaataattgcgaatgttttattcccttcgatatatttttgataatatgaaaaacatgtctctctcaaatcagacaaccatctcataaaatagttctcgcgtactggagaggtagttgctgctcgtataatctccccagaataatatacttctgtgtcatcgttcaatttatacggatttctatagttctctgttatataatgcggtttgccctcatgattagacaacgacaatagtgttctgaatttagatagttgatcagaatgaatgtttattggcgttggaaaaattatccatacagcgtctgcagagtggttgatagttgttcctagatatttaaaataatccaacttactaggcagcaaattgtctagataaaatactgaatcaaacggtgcagacgtattggcggttctaatggaatccaattgattgactatcttttgaaaatatacatttttatgatccgatacttgtaagaatatagaaataatgataagtccatcatcgtgtttttttgcctcttcataagaactatattttttcttattccaatgaacaagattaatctctccagagtatttgtacacatctatcaagtgattggatccataatcgtcttcctttccccaatatatatgtagtgatgataacacatattcattgggaagaaaccctccacttaaatatcctcctttaaaattaatccttactagttttccagtattctggatagtggttggtttcgactcattataatgtatgtttaacggctttaatcgcgcgttagaaattgcttttttagtttctatattaataggagatagttgttgtgacatagtaaaaatgaaatgataactgtttagaaatagctcttagtatgggaattacaatggatgaggaagtgatatttgaaactcctagagaattaatatctattaaacgaataaaagatattccaagatcaaaagacacgcacgtgtttgctgcgtgtataacaagtgacggatatccgctaataggagctagaagaacttcattcgcattccaggcgatattatctcaacaaaattcagattctatctttagagtatccactaaactattacggtttatgtattacaatgaactaagagaaatctttagacggttgagaaaaggttctatcaacaatatcgatcctcacttcgaagagttaatattattgggtggtaaactagataaaaaggaatctattaaagattgtttaagaagagaattaaaagaggaaagtgatgaacgtataacagtaaaagaattcggaaatgtaattctaaaacttacaacacaggataaattatttaataaagtgtatataggttattgcatgtcgtgttttattaatcaatcattagaggatttatcacatactagtatttacaatgtagaaattagaaagattaaatcattaaatgattgtattaacgatgataaatacgaatatctgtcttatatttataatatgctagttaatagtaaatgaacttttacagatctagtataattagtcagattattaagtataatagacgactagctaagtctattatttgcgaggatgactctcaaattattacacttacggcattcgttaaccaatgcctatggtgtcataaacgagtatccgtgtccgctattttattaactacggataacaaaatattagtatgtaacagacgagatagttttctctattctgaaataattagaactagaaacatgtctagaaagaaacgattatttctaaattattccaattatttgaacaaacaggaaagaagtatactatcgtcatttttttctctagatccagctactgctgataatgatagaatagacgctatttatccgggcggtatacccaaaaggggtgagaacgttccagagtgtctatccagggaaatcaaagaagaagttaatatagacaattcttttgtattcatagacactcgtttttttattcatggtatcatagaagataccattattaacaaattttttgaggtaattttctttgttggaagaatatctctaacgagtgatcaaattattgatacctttaaaagtaatcatgaaattaaggatctaatatttttagatccgaattcaggtaatggactccaatacgaaattgcaaaatatgctctagatactgcaaaacttaaatgttatggccatagaggatgttattatgaatcattaaaaaaattaactgaggatgattgattagaaaatataaattaatttaccatcgtgtatttttataacgggattgtctggcatatcatgtagatagttaccatctacatcgtatactcgaccatctacgcctttaaatcctctatttattgacattaatctattagaattggaataccaaatattagtaccctcaattagtttattggtaatattttttttagacgatagatcgatggctcttgaaaccaaggttttccaaccggactcgttatcgatcggtgaaaagtctttttcattagcatgaatccattctaatgatgtatgtttaaacactctaaacaattggacaaattcttttgatttgctttgaataatttcaaataggtcttcgtctacagtaggcataccattagataatctagccattataaagtgcacgtttacatatctacgttctggaggagtaagaacgtgactattaagacgaatggctcttcctactatttgacgaagagatgcctcgttccaagtcatatctagaatgaagatatcattaattgagaaaaaactaataccctcgcctccactagaagagaatacacatgttttaatgcattctccgttagtgtttgattcttggttaaactcagccaccgccttgattctagtatcttttgttctagatgagaactctatattagagataccaaagactttgaaatatagtaataaaatttctattcctgactgattaacaaatggttcaaagactagacatttaccatgtgatgctaatattcccaaacatacatctatgaatttggcgcttttctcttttaattcagtaaatagagagatatcagccgcactagcgtcccctcccaatagttctccctttttaaaggtatctaatgcggatttagaaaactctctatctcttaatgagcgtttaaagtcattatatagggttgctatctcttgcgcgtattcacccggatcacgattttgtctttcaggaaagctatcgaacgtaaacgtagtagccatacgtcgcagaattctaaatgatgatatacctgtttttatttcagtaagtttagccttttgataaatctcttcttgcttttttgacatattaacgtatcgcattaatactgttttcttagcgaatgatgcagacccttctacgtcatcaaaaatagaaaactcgttattaactatgtacgaacataggcctcctagtttggagactaattctttttcattaactagacgtttattctcaaatagcgattggtgttgtaaggatcctggtcgtagtaagttaaccaacatggtgaattcttgcacactattgacgataggtgtagccgataaacaaatcatcttatggttttttaacgcaatggtcttagataaaaaattatatactgaacgagtaggacggatcttaccatcttctttgattaatgatttagaaatgaagttatgacattcatcaatgatgacgcatattctactcttggaattaatagttttgatattagtaaaaaatttatttctaaaattttgatcatcgtaattaataaaaatacaatccttcgttatctctggagcgtatctgagtatagtgttcatccaaggatcttctatcaaagcttttttcactaataagataatagcccaattcgtataaatatccttaagatgtttgagaatatatacagtagtcattgttttaccgacacctgtttcatggaacaataaaagagaatgcatactgtctaatcctaagaaaactcttgctacaaaatgttgataatccttgaggcgtactacgtctgttcccatcatttcaacaggcatattagtagttctgcgcaaggcataatcgatataggccgcatgtgatttactcatttatagtgataagtaataactatgttttaaaaatcataacagtagtttaactagtcttctctgatgtttgttttcgatacttttcgaatcagaagtcatactagaataaagcaacgagtgaacgtaatagagagcttcgtatactctattcgaaaactctaagaacttattaatgaattccgtatccactggatcgtttagaatactaaattgaacactgttcacatccttccaagaagaagatttagtaacggacttaacatgagacataaataaatccaaattttttttacaaacattactagccaccataatggcgctatcttttaaccagctatcgcttacacatttcagcaatctaacatttttaaagagactacaatatattctcatggtatcgattacacctctaccgaatagagtaggaagtttaataatacaatatttttcgtttacaaaatcaaataatggtcgaaacacgtcaaaggttaacatcttataatcgctaatgtatagattgttttcagtaagatgattattagatttaatagcatctcgttcgcgtttaaacagtttattgcgtgcgctaagatcggcaactactgcgtccgctttagtacttctcccataatactttacgctattaatctttaaaatttcatagactttatctagatcgctttctggtaacatgatatcatgtgtaaaaagttttaacatgtcggttggcattctatttagatcattaactctagaaatctgaagaaagtaattagctccgtattccaaactaggtaatgggcttttacctagagacagattaagttctggcaatgtttcataaaatggaagaaggacatgcgtcccctcccggatattttttacaatttcatccatttacaactctatagtttgttttcattattattagttattatctcccattatcttggtaatacttaccccttgatcgtaagataccttatacaggtcattacatacaactaccaattgtttttgtacataatagattggatggttgacatccatggtggaataaactactcgaacagatagtttatctttccccctagatacattggccgtaatagttgtcggtctaaagaatatctttggtgtaaagttaaaagttagggttcttgttccattattgctttttgtcagtagttcattataaattctcgagatgggcccgttctctgaatatagaacatcatttccaaatctaacttctagtctagaaataatatcggtcttattcttaaaatctattcccttgatgaagggatcgttaatgaacaaatccttggcctttgattcggctgatctattatctccgttatagacgttacgttgactagtccaaagacttacaggaatagatgtatcgatgatgttgatactatgtgatatgtgtgcaaagactgttctcttggtggcgtcgctatatgttccagtaatggcggaaaactttttagaaatgttatatataaaagaattttttcgggttccaaacattaacagattagtatgaagataaacactcatattatcaggaacattatcaatttttacatacacatcagcatcttgaatagaaacgataccatcttctggaacctcaacaatctcggcagactccggataaccagttggtgggccatcactaacaataactagatcatccaacaatctactcacatatgcatctatataatctttttcatcttgtgagtaccctggatacgaaataaatttattatccgtatttccataataaggtttagtataaacagagagcgatgttgccgcatgaacttcagttacagtcgccgttggttggtttatttgacctattactctcctaggtttctctataaacgatggtttaatttgtacattcttaaccatatatccaataaagctcaattcaggaacataaacaaattctttgttgaacgtttcaaagtcgaacgaagagtcgcgaataacgatatcggatactggattgaaggtcaccgttacggtaatttttgaatcggatagtttaagactgctaaatgtatcttccacatcaaacggagttttaatataaacgtatactgtagatggttctttaatagtgtcattaggagttaagccaatagaaatatcattaagttcactagaatatccagaatgtttcaaagcaattgtattattgatacaattattatataattcttcgccctcaatttcccaaataacaccattacacgaagagaccgatacatgattaatacatttatatccaacatatggtacgtaaccgaatcttcccatacctttaacttctggaagttccaaactcagaaccaaatgattaagcgcagtaatatactgatccctaatttcgaagctagcgatagtctgattgtcgggaccattgtttgtcataactccggatagagaaatatattgcggcatatataaagttggaatttgactatcgactgcgaagacattagaccgtttaatagagtcatccccaccaatcaacgaattaatgatagtattattcattttctatttaaaatggaaaaagcttacaataaactccgtagagaaatatctataatttgtgagttttccttaaagtaacaacttccgtaaacgccgtctttatctcttagtaagtttattgtatttatgaccttttccttatcttcataaaatactaaaggcaacaaagaaatttttggttcttctctaagagctacgtgagacttaaccatagacgccaacgaatccctacatattttagaacagaaatacccaacttcgccacccttgaatgtctcaatactaataggtctaaaaaccaaatcttgattacaaaaccaacacttatcaattacactatttgtcttaatagacatatctgccatagatttataatactttggtagtatacaagcgagtgcttcttctttagcgggcttaaagactgctttaggtgctgaaataaccacatctggaaggcttactcgcttagccatttaattacggaactatttttttatacttctaatgagcaagtagaaaacctctcatctacaaaaacatactcgtgtccataatcctctaccatagtaacacgttttttagatctcatatgtgctaaaaagttttcccatactaactgattactattatttttcgtataatttttaactgtttgaggttttagatttttagttacagaagtaatatcgaatattttatccaaaaagaatgagtaattaattgttttagaaggagtgttttcttggcaaaagaataccaagtgcttaaatatttctactacttcattaatcttttcggtacttagattcagtttctcatcttttacttgattgattatttcaaagactaacttataatcctttttatttatcctctcgttagccttaagaaaactagatacaaaatttgcatctacatcatccgtggatatttgatttttttccatgatatccaaaagttccgagataatttctccagaacattgatgagacaataatctccgcaatacatttctcaaatgaataagtttattagacacgtggaagtttgactttttttgtacctttgtacatttttgaaatacagactcgcaaaaaatacaatattcatatccttgttcagatactataccgttgtgtctacaaccgctacataatcgtagattcatgttaacactctacgtatctcgtcgtccaatattttatataaaaacattttatttctagacgttgccaaaaaatcctgtaatacttttagtttttggggttgtgaataaagtatcgccctaatattattaccatcttccgccaatatagtagttagattatcagcacatgaagaaaaacacctcttaggtggattcagtacaatgttatatttttcgtaccaactcatttaaatatcataatctaaaatagttctgtaatatgtctagcgctaatatattgatcataatcctgtgcataaattaaaatacaacaatgtctcgaaatcattgacatggcttcttccatagttagaagatcgtcgtcaaagttagcaacgtgattcatcaacatttgctgttttgaggcagcaaatactgaaccgtcaccattcaaccattcataaaaaccatcgtctgaatccattgataatttcttgtactggtttttgagagctcgcatcaatctagcatttctagctcccggattgaaaacagaaagaggatcgtacatccagggtccattttctgtaaatagaatagtataatgtccctttaagaagatatcagacgatccacaatcaaaaaattggtctccgagtttgtaacagactgcggactttaacctatacatgataccgtttagcatgatttctggtgatacgtcaattggagtatcatctattagagatctaaagccggtgtaacattctccaccaaacatattcttattctgacgtcgttctacataaaacatcattgctccattaacgataacaggggaatgaacagcactacccatcacattagttcccaatgaatcaatgtgtgtaactccagaacatcttccatagcctatgttaggaggagcgaacactactcttccactattgccatcgaatgccatagaataaatatccttggaattgatagaaatcggactgtcggatgttgtgatcatcttcataggattaacaacaatgtatggtgccgcctgaagtttcatatcgtaactgatgccgtttataggtctagccacagaaaccaatgtaggtctaaatccaactatagacaaaatagaagccaatatctgttcctcatctgtcataacttgagagcatccagtatgaataatcttcattagatggggatctaccgcatcatcatcgttacaataaaaaattcccattctaatgttcataattgcttttctaatcatggtatgcatgtttgccctttgaatctctgtggaaattagatctgatacacctgtaatcactatcggattatcctccgtaagacgattaaccaacaacatataattataagactttactcttctaaattcataaagttgctggattagactatatgtgtctccatgtacatacgcgttctcaagcgcgggaagtttaatgccaaatagtgccatcagaataggatgaatgtagtaattagtttctggttttctataaataaaagacaaatcttgcgagctagacatatcggtaaaatgcatggattggaatcgtgtagtcgacagaagaatatgatgattagacggagagtatattttatctaactctttgagttggtcaccaattctaggactagctcgagaatgaataagtactaaaggatgagtacatttcacagaaacactggcgttgttcaatgtgctctttacatgggtaaggagttgaaatagctcgtttctatttgttctgacaatatttagtttattcataatgttaagcatatcctgaatagtaaaattagatgtgtcatacttgttagtagttagatatttagcaattgcattcccatcatttctcaatctcgtactccaatcatgtgtggatgctacttcatctatagaaaccatacaatcctttttggtagtctgttgagcttgatcatttcctgcacgtttaggtttggtacgttgatttctagcccctgcggatataaagtcatcgtctacaatttgggacaatgaattgcatacactacatgacaaagatttatcagaagtgtgaatatgatcttcatctaccaaagaaagagtttgattagtataactagattttagtcctgtgttagatgttaaaaaaacatcgctattgaccacggcttccattatttatattcgtagtttttactcgaaagcgtgattttaatatccaatcttattacttttggaatcgttcaaaacctttgactagttgtagaatttgatctattgccctacgcgtatactcccttgcatcatatacgttcgtcaccagatcgtttgtttcggcctgaagttggcgcatatctttttcaacactcgacatgagatccttaagggccatattgtctagattttgttgagatgttgctcctggatttggattttgttgtgctgttgtacatactgtaccaccagtaggtgtaggagtacatacagtggccacaataggaggttgaggaggtgtaactgtcggagtagtacaagaaatacttccatccgattgttgtgtacatgtagttgttggtaacgtctgagaaggttgggtagatggcgtcgtcgtcgtcttttgatctttattaaatttagagataatatcctgaacagcattgatcggcgtcaacgctggaaggagtgaactcggttgtgtattatcatctgccgacaaccaatcaaaaagattagacatatccgatgatgtattagtttgttgttgtcgtggttttggtgtaggagc---------------------------------cggtgtaggtacctgcagtggagttatatgaatagttggttgtagcggttggataggctgtctgctggcggccatcatattatctctagctagttgttctcgcaactgtctttgataatacgactcttgagactttagtcctatttcaatcgcttcatccttttttatatccagatccttttcttcagaataatagattgacgactttggtgtagaggattctgccaacccctgtgagaacttgttaaagaagtccatttaaggctttaaaattgaattgcgattataagattaaatggcagacacagacgatattatcgactatgaatccgatgatctcactgaatacgaggatgatgatgaagaggaagaagatggagagtcactagaaactagtgatatagatcccaaatcttcttataagattgtagaatcagcatccactcatatagaagatgcacattccaatcttaaacatatagggaatcatatatctgctcttaaacgacgctatactagacgtataagtctatttgaaatagcgggtataatagcagaaagctataacttgcttcaacgaggaagattacctctagtttcagaattttctgacgaaacgatgaagcaaaatatgctacatgtaattatacaagagatagaggagggttcttgtcctatagtcatcgaaaagaacggagaattgttgtcggtaaacgattttgacaaagatggtctaaaattccatctagactatattatcaaaatttggaaacttcaaaaacgatattagaatttatacgaatatcgttctctaaatgtcacaatcaagtctctcatatttagcaggttattgtcgtactttatatcgtgttcattaacgatattttgcaaaatagtaatgattctatcttccttcgatagatattcttcagagattattgtcttatattctttcttgttatccgatataaatttaataagactttgaacattattaatacccgtttgtttaaatttttctacagatattttagttttggtagattctattgtgtctgttaatagacacccaacatcgacattcgacgttaattgtctataaattagagtataaattttagaaataacattagcaaattgttgtgcgttgatgtcgttattctgaaacagtatgattttaggtagcattttcttaacaaagagaacgtatttattgttactcagttgaacagatgatatatccagattactaacgcatctgattccatataccaaactttcagaagaaatggtgtacaattgtttgtattcattcaatgtctccttttcagaaattagtttagagtcaaatactgcaataattttcaaaagatagttttcatcagataagattttatttagtgtagatatgataaaactattgttttgttggagaacttgatacgccgcattctctgtagtcgacgctctcaaatgggaaacaatctccattatttttttggaatcggatactatatcttcggtatcttgacgcagtctagtatacatagagttaagagaaattagagtttgtacattaagcaacatgtctttaaatgtggctacaaacttttccttttccgcatcatctagtttattatataccgattttacaacggcgccagatttaagaaaccagaatgaaaaactctgataactacaatatttcatcatagttacgattttatcatcttctatagttggtgtgataacacatacctttttctccaagactggaaccaacgtcataaaaatgtttaaatcaaaatccatatcaacatctgatgcgctaagaccagtctcgcgttcaagattatctttactaatggtgacgaactcatcgtatagaactctaagtttgtccattatttatttacagatttagttgtttaatttatttgtactcttccaaagttgggatagtatttttctaacgttggtattatattattaggatctacgttcatatgtatcataatattaatcatccacgttttgataaatctatctttagcttctgaaataacgtatttaaacaaaggagaaaaatatttagctacggcatcagacgtaataacattttttgtaaatgtaacgtatttagacgagagatcttcgttaaaaagttttccatctatgtagaatccatcggttgttaacaccattcccgcgtcagattgaataggagtttgaatagtttgttttggaaatagatccttcaataacttatagttgggtgggaaaaaatcgattttatcactagactctttcttttttactatcattacctcatgaactatttcttgaatgagtatatgtattttctttcctatatcggacgcgttcattggaaaatataccatgtcgttaactataagaatatttttatcctcgtttacaaactgaataatattagacgtagttcgtaaacgaactatatcattaccagtacaacatctaactatatgatatccactagtttcctttagccgtttattatcttgttccatattagcagtcattccatcatttaagaaggcgtcaaagataatagggagaaatgacattttggattctgttactactttaccaaaattaaggatatacggacttattatctttttctcaacgtcgatttgatgaacacacgatgaaaatgtgcttctatgagattgatcatgtagaaaacaacaagggatacaatatttccgcatatcatgaaatatattaagaaatcccaccttattatatttccccaaaggatccatgcacgtaaacattatatcgttatcattaataaagacttctttctcatcggatctgtaaaagttgttactgatttttttcattccaggatctagataattaataatgacgggttttctatttttattctttgtattttggcatatcctagaccagtaaacagtttccactttggtaaaatcagcagacttttgaacgctattaaacatggcattaatggcaataactaaaaatgtaaaatatttttctatgttaggaatatggtttttcactttaatagatatatggtttttggccaaaatgatagatatttttttatccgaggatagtaaaatattattagtcgccgtctctataaaaatgaagctagtctcgatatccaattttattctagaattgataggagtcgccaaatgtaccttatacgttatatctcccttgatgcgttccatttgtgtatctatatctgacacaagatcggtaaatagttttacgttattaatcatcacggtatcaccgtcgctagataatgctaatgttccatccaagtcccaaatggagagatttaactgttcatcgtttagaataaaatgattaccggtcatattaataaagtgttcatcgtatctagataacaacgacttataattaatgtccaagtcttgaactcgctgaatgatcttttttaacccagttagttttagattggtacgaaatatattgttaaactttgattctacagtaatgtccaaatctagttgtggaaatacgtccatcagcattgtttcaaacttgataatattattatccacatcttcatatgatccaaattctggaatagatgtatcacacgctctggctacccagataaccaaaaagtcgcacgctccaggatatacattgtataaaaagctatcgtttttaagtagtgtttttttttgcgtatatacgaagggattgaaaatagtattatcgacgtaactatattccaaattattcttatgcgaatagataataatatcgtccttaatatctaacaaatttcctaaatatccctttaattgagtcattcgaagcgtcaatagaatatgtctcttaactatttccggctgttgtatatttaaatgacttcgtaagaaataatatatgggcgacttttcatctatgtaatcatatggagtgagatatagggctcgttctacctcctgccctttacccacctgtaataccaattgtggactcactatatatcgcatatttatatcgtggggtaaagtgaaaatctactaccgatgatgtaagtcttacaatgtttgaaccagtaccagatcttaatttggaggcctccgtagaactaggggaggtaaatatagatcaaacaacacctatgataaaggagaatatcggttttatatcccgcagtagacgtctattcgcccatagatctaaggatgatgagagaaaactagcactacgattctttttacaaagactttattttttagatcatagagagattcattatttgttcagatgcgttgacgctgtaaaagacgtcactattaccaaaaaaaataacattattgtggcgccttatatagcacttttaactattgcatcaaaaggatgcaaacttacagaaacaatgattgaagcattctttccagaactatataatgaacatagtaagaaattcaaattcaactctcaagtatccatcatccaagaaaaacttggatatcagtctggaaactatcacgtttatgattttgaaccgtattactctacagtagctttggctattcgagatgaacattcatctggcatttttaatatccgtcaagagagttatctggtaagttcattatctgaaataacatatagattttatctaattaatctaaaatctgatcttgttcaatggagtgctagtacgggcgctgtaattaatcaaatggtaaatactgtattgattacagtgtatgaaaagttacaactggtcatagaaaatgattcacaatttatatgttcattggctgtggaatcagaacttccaataaaattacttaaagatagaaatgaattatttacaaaattcatcaacgagttaaaaaagaccagttcattcaagataagcaaacgtgataaggatacgttactaaaatattttacttaggagttagaatttatagacgactcatttagtttattactattactagcattattggtattcttcttgtcatcttgttcagaaatatataacaatgctatacctaatactaaatacattatcatgcttgcaatggctctaacaacgacgaaccaaaatgaatttggtcgtagcttttgttcacaaaaatacataaagaaatgtctacataaatctatggcgccattggctacttgaaatagcgccagtcctcctacagattttaatatagctgtataacatgacatttattcatcatcaaaagagacagagtcaccatctgtcatatttagattttttttcatgtgttcaaagtatcctctactcatttcattataatagtttatcatacttagaattttaggacggatcaatgagtaagacttgactaaatcgtcagtagtaatttgcgcatcgtctattctacatccgcttcgtcgaataatgtatagcattgctttgagattctccatagctatcaagtctttatacaatgacatggaaatatctgtgaacactttatacttctccaacatcgatgccttaacatcatcacctactttagcattgaaaatacgttctattgtgtagatggatgtagcaagatttttaaacaacaatgccatcttacatgatgattgccttaagtctccaatcttttgtttagaatgattagctacagagtccaacgcttggctgactagcatattattatctttagaaattgtattcttcaatgaggcgtttatcatatctgtaatttcgttagtcatattacagtctgactgggttgtaatgttatccaacatatcacctatggatacggtacacgtaccagcatttgtaataatcctatctaagatgttgtatggcattgcgcagaaaatatcttctcctgtaatatctccactctcgataaatctacttagattattcttaaatgccttattctctggagaaaagatatcagtgtccatcatttcattaatagtatacgcagaaaagataccacgagtatcaattctatccaagatacttattggttccgagtcacaaataatggtttcctctccttcaggagatcctgcatagaaatatctaggacaatagtttctatactgtctgtaactctgataatctctaaagtcactaactgataccatgaaattgagaagatcaaacgctgaagtaatcaatttttctgcctcgtttttactacaactagttttcatcaatgtagtgacgatgtattgtttagttactcttggtctaatactgatgatagagatattattacttcccataatggatcttctagtagtcaccttaaagcccattgatgcgaatagcagatagataaagtcttggtatgactcctttctaatatagtacggactacctttgtcacccaactttatacccacataagccataacaacctctttaatagccgtttcatgaggtttatcagccatgagcctaagtagttggaagaatctcatgaatcccgtctcagaaagtcctatatgcatgatagaagatttatctttcttgggaaactctcgtatagtcatagatgaaatactctttaaagtttctgaaataagatcagtaacagtcttacctccgactactctgggtaacaaacatactctaataggtgttttctctgcggagataatatcagaaaggatagagcaataagtagtattattgtgattataaagaccgaatacataacaggtagaatttataaacatcatgtcctgaaggtttttagacttgtattcctcgtaatccataccgtcccaaaacatggatttggtaactttgatagccgtagatctttgttccttcgccaacaggttaaagaaattaataaagaatttgttgtttctatttatgtccacaaattgcatatttggaagtcccaccgttacgttcactgcagcattttgaggatctcgagtatgaagtacaatgttattgtttactggtatatctggaaagaattctaccagtctaggaataagagattgatatcgcatagaaatacaaaagttaataatctcatcatcgaagattactcggttaccattgtaataaattggtactctatcataatcgtcgacaaagtactgttcatacatgatgagatgtttatatgttggcatagtagtgagatcgacgtttggtaatggcaatgtattaagattaactccataatgtctagcagcatccgcgatggcataagtgttgtcaaagcggggttgatcttgtgctgttatatattgtctaacacctataagattatcaaaatcttgtctgcttaatacaccgttaacaattttcgccttgaattcttttattggtgcattaataacatccttatagaggatgttaaacaaataagtattatcaaagttaagatctgggtatttcttttctgctagaacatccattgagtcggagccatctggtttaatataaccaccgataaatctagctctgtattctgtatccgtcaatctaatattaagaaggtgttgagtgaaaggtggaagatcgtaaaagctgtgagtattaatgatagggttagtttccgaactaatgttaattggggtattaataatatcgatatttccagcgttaagtgtaacattaaacagttttaattcacgtgacgtggtatcaattaaataattaatgcccaatttggatatagcagcctgaagctcatcttgtttagttacggatcctaatgagttattaagaaatacatcaaacggatgaacgaaggttgttttaagttggtcacatactttgtaatctagacatagatgcggaagaacggtagaaactatacgaaatagatattcagagtcctctaattgatcaagagtaactattgacttaataggcatcatttatttagtattaaatgacgaccgtaccagtgacagatatacaaaacgacttaattacagagttttcagaagataattatccatctaacaaaaattatgaaataactcttcgtcaaatgtctattctaactcacgttaataacgtggtagatagagaacataatgccgccgtagtgtcatctccagaggaaatatcatcacaacttaatgaagatttatttccagacgatgattctccggccactattattgaaagagtacaacaaccgcatactactattattgacgatacgccacctcctacgtttcgtagagagttattgatatcggaacaacgtcagcaacgagaaaaaagatttaatattacggtatcaaaaaatgccgaagcgataatggaatctagatcgatgataacttctatgccaacacaaacaccatccttgggagtagtttatgataaagataaaagaattcagatgctagaggatgaagtggttaatcttagaaatcaacaatctaatacaaaatcatctaataatttggataattttaccagaatactatttggtaagactccgtataaatcaacagaagttaataagcgtatagccatcgttaattatgcaaatttgaatgggtcccccttatcagtagaggacttggatgtttgttcagaggatgaaatagatagaatctataaaacgattaaacaatatcacgaaagtagaaaacgaaaaattatcgttactaacgtgattattattgtcataaacattattgaacaggcattgctaaaacttggatttgacgaaatcaaaggactgagtaccgacatcacttcagaaattatcgatgtggagatcggagatgactgtgatgctgtagcatcaaaactaggaatcggcaacagtccggttcttaatattgtattgtttatactcaagatatttgttaaacgaattaaaattatttaatttaatacattcccatatccagacaacaatcgtttggattaatctgttcctgtcgtctcataccggacgacatattaatctttttattagtgggcatctttttagatggtttctttttcccagcattaactgattcgatacctagaagatcgtgattgatctctccgaccattccacgaacttctaattgaccgtctctaacggtaccataaactattttaccagcattagtaacagcttggacaatctgaccatccattgcgttgaatgatgtagttgctgttgttttacgtctaggagcaccagaagtatttttagagctcttggatgttgatgtagaagaagacgaggattttgatttacatgtgatacattttgaactctttgattttgtgtcacatgcgccggcagtcacatctgtttgagaattaagattattgttgcctcctttgacggctgcatctccaccgatctgtgctagtagatttttaagctgtggtgtaatcttattaactgtttcgatataatcatcgtaactgcttctaacggctaaattttttttatccgccatttagaagctaaaaatatttttatttatacagaagatttaactagattatacaatgaactaatatgatccttttccagattatttacaaacctggtatttcttgtttctggaggaggcaagtttacattcggacttggattttgtgagttcttgatcttattatacatcgcgtataggatggcgacggtaactgctacacaaataccaatcaaaagaagaataccaatcatttattgataataacttcactattgatcaagtatacaata---tatcatcttttcactaaataagtagtaataatgattcaacaatgtcgagatatatgaacgataataacttagtttacggaaatatcgctatgattggtatgaatgactccactaactctgtggggtgcgcagtgctttccccacatagaataaattagcattccgactgtgataataataccaagtataaacgacataatactcaatactttccatgtacgagtgggactggtagacttactaaagtcaataaaggcaaagatacacgaaagaatcaaaagaatgattccagcaattaacactccggaaaaataatttccaatcataagcatcatgtccatttaactaataaaaattttaaatcgccgaatgaacaaagtggaatataaaccatataaaaacaatagtttgtactgcaaaaataatatctatttttgttttcgaagatatggtaaaattaaatagtagtacacaacatgttataactaacagcagcaacggttcgtaattacttatcatttactagacgaaaaggtggcgggatattttcttgctcaaataatacgaatatattacccatccattttatgcgatgtttatatactctaatctttaatagatctatagacgacgggtttaccaacaatatagattttatcgattcatctaatttaaacccttccttaaacgtgaatgatctattatctggcataacgatgaccctacctgatgaatcagacaatgtactgggccatgtagaataaattatcaacgaatcatcgtctacgaacatttatatcatttgttttaattttaggacgcgaataaatagatataaaatagaaaataacagatattacaaccagtgttatggccgcacccaaccaggtaggcagttttattttatcttttactacaggttctcctggatgtatgtcaccaactgtagacgtagttctagtacaattagacgtaagttccgcttgggaattttttaacgctaaagagttaacgttaatcgtacacccaacgtatttacatctagttctttgaacatcttgattataatataaccattttctatctctagattcgtcagtgcactcatgtaaccaacataccctaggtcctaaatatttatctccggaattagattttggataattcgcacaccaacaatttctatttcctttatgatcgttacaaaagacgtataatgccgtatccccaaaagtaaaataatcaggacgaataattctaataaactcagaacaatatctcgcatccatatgtttggagcaaatatcggaataagtagacatagccggtttccgttttgcacgtaaccattctaaacaattggggtttccaggatcgtttctacaaaatccagtcataaaatcgtcacaatgttctgtcttgtaattattattaaatatttttggacagtgtttggtatttgtctttgaacaacattttgctacgctatcactatctcccaggagataatccttttttataaaatgacatcgttgcccggatgctatataatcagtagcgtgttttaaatccttaatatattcaggagttacctcgttctgataatagattaatgttccaggacgaaatttgaaagaactacatggttctccatgaattaatacatattgtttagcaaactcaggaactataaaactactacaatgatctatcgacataccatctatcaaacaaaatttgggtttaatttctcctggagacgtttcataataatacatataactttcttcggcaaacttaacagttctattatatttaggataattaaaacctaattccatatatttgtctcgtatatctgctattcctgatgctatgttgattctattaagagtaacggctgcccccattcttaataatcgtcagtatttaaactgttaaatgttggtatatcaacatctaccttatttcccgcagtataaggtttgttgcaggtatactgttcaggaatggttacatttatactttttctatagtcctgtctttcgatgttcatcacatatgcaaagaacaaaataaacaaaataatgtaagaaataatattaaatatctgtgaattcgtaaatacattaattgccataataattacagcagctacaatacacacaatagacattcccacagtgttgccattacctccacgatacatttgagttactaagcaataggtaataactaagctagtaagaggcaatagaaaagatgagataaatatcatcaatatagagattagaggagggctatatagagccaagacgaacaaaatcaaaccgagtaacgttctaacatcattatttttgaagattcccaaataatcattcattcctccataatcgttttgcatcatacctccatctttaggcataaacgattgctgctgttcctctgtaaataaatctttatcaagcactccagcacccgcagagaagtcgtcaagcatattgtaatatcttaaataactcatttatatattaaaaaatgtcactattaaagatggagtataatctttatgccgaactaaaaaaaataacttgtggtcaatccctaagtctttttaacgaagacggggatttcgtagaagttgaaccgggatcattatttaagtttttgatacctaagggattttactcctctccttccgtaaagacgagtttagtattcgagacattaacaacgaccgataataaaattactagtatcaatccaacaaatgcaccaaagttatatcctcttcaacacaaagtcgtatctgaagtagtttctaatatgaggaaaatgattaaattaaaacgtcctctatacatcactcttcacttggcgtgtggatttggtaagactattaccacgtgttatcttatggctacacacggaagaaaaaccgtcatttgtgtacccaataaaatgttaatacatcaatggaagacacaggtagaggcagtcggattggaacataagatatctatagatggagtaagtagtttattaaaggaactaaagactcaaagtccggatgtattaatagtagttagtagacatctgacaaacgatgccttttgtaaatatatcaataagcattatgatttgttcatcttggatgaatcacatacgtataatctgatgaacaatacagcagttacaagatttttagcgtattatcctccgatgatgtgttattttttaactgctacacctagaccatctaacagaatttattgtaacagtattattaatattgccaagttatccgatctaaaaaaaactatctatgctgtagatagtttttttgagccatattccacagataatattagacatatgataaaacgactagatggaccatctaataaatatcatatatatactgaaaagttattatctgtagacgagcctagaaatcaacttattcttaataccctggtagaagaattcaagtcaggaactattaatcgcgttttagttattactaaactacgtgaacatatggtattattctacaaacgattattagatcttttcggaccagaggttgtatttataggagacgctcaaaatagacgtactccagatatggttaaatcaatcaaggaactaaatagatttatattcgtatccaccttattttattccggtactggtttagatattcctagtttggattcgttgttcatttgctcggcagtaatcaacaatatgcaaatagagcaattactagggagggtatgtcgagaaacagaactattagataggacggtatatgtatttcctaacacatccgtcaaagaaataaagtacatgataggaaattttgtgcaacgaattattagtctgtctgtagataaactaggatttaaacaagaaagttatcggaaacatcaagaatccgatcccacttctgtatgtacagcatcctccagagaagaacgtgtattaaatagaatatttaactcgcaaaatcgttaagaagtttaagcgacgatccacatgctgtacaggccagtgtattacccctcatagtattaatataatccaatgatacttttgtgatgtcggaaatcttaaccaatttagactgacagacagaacacgtcatgcaatcatcctcatcgataactgtagtcttaggcttctttttgcgactcttcattccggaacgcgcattggtgctatccatttaggtagtaaaaaataagtcagaatatgccctatagcacgatcgtgtaaaacctggtatatcgtctctatctttatcacagtatagtgtatcgacatctttattattattgacctcgtttatctcggaacatggaatgggaacatttttgttatcaacggccacctttgccttaattccagatgttgtaaaattataactaaacagtctatcatcgacacaaatgaaatttttgtttaaacgtttgtagtttacgtatgcggctcgttctcgtctcattttttcagatattgcaggtactataatattaaaaataagaatgaaataacataggattaaaaataaagttatcatgacttctagcgctgatttaactaacttaaaagaattacttagtctgtacaaaagtttgagattttcagattctgcggctatagagaagtataattctttggtagaatggggaacatctacttactggaaaataggcgtacaaaaggtagctaatgtcgagacgtccatatctgattattatgatgaggtaaaaaataaaccgtttaatattgatccagggtattatattttcttaccggtatattttggaagcgtctttatttattcgaagggtaaaaatatggtagaacttggatctggaaactcttttcaaataccagatgatatgcgaagtgtgtgtaacaaagtattagacggcgataacggaatagactttctgagatttgttttgttaaacaatagatggataatggaagacgctatatcaaaatatcagtcaccagttaatatatttaaactagcgagtgagtacggattaaacatacccaactatttagaaattgaaatagaggaagacacattatttgacgacgagttatactctattatagaacgctctttcgatgataattttccaaaaatatccatatcgtatattaagttgggagaacttaggcggcaagttgtagactttttcaaattctcattcatgtatattgagtccatcaaggtagatcgtataggggataatatttttattcctagcgttataacaaaatcaggaaaaaagatattagtaaaagatgtagaccatttaatacgatccaaggttagagaacatacatttgtaaaagtaaaaaagaaaaacacattttccattttatacgactatgatgggaacggaacagaaactagaggagaagtaataaaacgaattatagacactataggacgagactattatgttaacggaaagtatttctctaaggttggtagtgcgggcttaaagcaattgactaataaattaaatattaatgagtgcacaactgtcgatgagttagttgatgagattaataaatccggaactgtaaaacgaaaaataaaaacccaatcagcatttgatttaagtagagaatgtttgggatatccagaagcggattttataacgttagttaataacatgcggttcaaaatagaaaattgtaaggttgtaaattttaatattgaaaatactaattgtttaaataacccaagtattgaaactatatatggaaactttaaccagttcgtctcaatctttaatatcgtcaccgatgtcaaaaaaagattattcgagtgaaataatatgtgcctttgatataggtgcaaaaaatcctgccagaactgttttagaagtcaaggataactccgttagggtattggatatatcaaaattagactggagttctgattgggaaaggcgcatagctaaagatttgtcacaatatgaatacactacagttcttctagaacgtcagcctagaaggtcgccatacgtcaaatttatctattttattaaaggctttttatatcatacatcggctaccaaagttatttgtgtctcgcctgtcatgtctggtaattcatatagagatcgaaaaaagagatctgtcgaagcattttttgattggatggacatattcggattgcgagactccgttccagatagacgcaaattagacgatgtagcggatagtttcaatttggctatgagatacgtattagataaatggaatactaattatacacattataataggtgtaaatctagaaattacataaaaaaaatgtaataacgttagtaacgccattatggataatctatttacctttctacatgaaatagaagatagatataccagaactatttttaactttcatctaataagttgcgatgaaataggagatatatatggtcttatgaaagaacgcatttcctcagaggatatgtttgataatatagtatataataaagatatacatcctgccattaagaaactagtttattgtgacattcaacttactaaacacattattaatcagaatacgtatccggtatttaacgattcttcacaagtgaaatgttgtcattatttcgatataaactcagataatagcaatattagctctcgtacagtagagatatttgagagggaaaagtcatctcttgtatcatatattaaaactaccaataagaagagaaaagtcaattatggggaaataaagaaaactgtacatggaggcactaatgcaaattacttttccggtaaaaaatctgatgagtatctgagcactacagtcaggtccaatattaatcaaccttggatcaaaaccatctctaagaggatgagagtcaatatcattaatcactctatagtaacgcgtggaaaaagctccatattacaaactatagaaattatttttactaatagaacatgtgtgaaaatattcaaggattctactatgcacattattctatccaaggacaaggatgaaaaggggtgtatacacatgattgacaaattattctatgtctattataatttatttctgttgttcgaggatatcatccaaaacgagtactttaaagaagtagctaatgttgtgaaccatgtactcacggctacggcattagatgagaaattattcctaattaagaaaatggctaaacacgatgtttatggagttagcaatttcaaaatagggatgtttaacttgacatttattaagtcattggatcataccgttttcccctctctgttagatgaggatagtaaaataaagttttttaaggggaaaaagctcaatattgtagcattacgctctctggaggattgtataaattacgtgactaaatccgagaatatgatagaaatgatgaaggaaagatcgactattttaaatagcatagatatagaaacggaatcggtagatcgtctaaaagatttgcttctaaaatgaaaaaaaacactgattcagaaatggatcaacgactcgggtataagtttttggtacctgatcctaaagccggagttttttatagaccgttacatttccaatatgtatcgtattctaattttatattgcatcgattgcatgaaatcttgaccgtcaagcggccacttttatcgtttaagaataatacagaacgaattatgatagaaattagcaatgttaaagtgactcctccagattactcacctataatcgcgagtattaaaggtaagagttatgacgcattagccacgttcactgtaaatatctttaaagaggtaatggccaaagagggtatatccatcactaaaataagtagctatgagggaaaagattctcatttgataaaaattccgctactaataggatacgggaataaaaatccacttgatacagccaagtatcttgtccctaacgtcataggtggggtatttatcaataaacaatctgtcgaaaaagtaggaattaatctagtagaaaagattacaacatggccaaaatttagggttgttaagccaaactcattcacgttctcgttttcctccgtatcccctcctaatatattaccgacaagatatcgccattacaagatatctctggatatatcacaattggaagcgtcgaatatatcatcgacaaagacatttataacggtcaatattgttttactgtctcaatatttatctagagtgagtttaggattcattagacgtagtttatcatacgatatgcctccagaagttgtctatttagtaaacgcgataatagatagtgctaaacgacttaccgaatctattactgactttaatattgatacgtatattaatgacctggtggaagccgaacacgttaaacaaaaatctcagttaacgattaacgagttcaaatatgaaatgctacataactttttacctcatatgaactatacacccgatcaactaaagggattttatatgatatctttactaagaaagtttctttactgtatctactacacttctagatatccagatagagattcaatggtttgtcatcgcatcctaacatacggcaaatattttgagacgttggcacatgatgaattagagaattacataggcaacatcagaaacgacatcatgaacaatcacaagaatagaggcacttacgcggtaaacattcatgtactaacaactcccggacttaatcacgcgttttctagcttattgagtggaaagttcaaaaagtcagacggtagttatcgaacacatcctcactattcatggatgcagaatatttctattcctagaagtgttggattttatccggatcaagtaaagatttcaaagatgttttctgtcagaaaataccatccaagtcaatatctttacttttgttcatcagatgttccggaaagaggtcctcaggtaggtttagtatctcaattgtctgtcttaagttccattacaaatatactaacgtctgagtatttggatttggaaaagaaaatttgtgagtatatcagatcatattatgaagatgatataagttactttgaaacaggatttccaatcactatagaaaatgctctagtcgcatctcttaatccaaatatgatatgtgattttgtaactgactttagacgtagaaaacggatgggattcttcggtaacttggaggtaggtattactttagttagggatcacatgaatgaaattcgtattaatattggagcaggaagattagtcagaccattcttggtggtggataacggagagctcatgatggatgtgtgtccggagttagaaagcagattagatgacatgacattctctgacattcagaaagagttcccacatgtcatcgaaatggtagatatagaacaatttacttttagtaacgtatgtgaatctgttcaaaaatttagaatgatgtcaaaggatgaaagaaagcaatacgatttatgtgactttcctgccgaatttagagatggatatgtagcatcttcactagtgggaatcaatcacaattctggtccaagagctattcttggatgtgctcaagctaaacaagctatctcttgtctgagttcggatatacgaaataaaatagacaatggaattcatttgatgtatccagagaggccaattgtcattagtaaggctttagaaacttcaaagattgcggctaattgcttcggacaacatgttactatagcattaatgtcgtacaaaggtatcaatcaagaggatggaattatcatcaaaaaacaatttattcagagaggcggtcttgatattgttacagccaagaaacaccaagtagaaattccattggaaaactttaataacaaagaaagagataggtctaacgcctattcgaaattagaaagtaatggattagttagactgaatgctttcttggaatccggagacgctatggcacgaaatatctcatcaagaactcttgaagatgattttgctagagataatcagattagctttgatgtttccgagaaatataccgatatgtacaaatctcgcgttgaacgagtgcaagtagaacttactgacaaagttaaggtgcgagtattaaccatgaaagaaagaagacccattctaggagataaatttaccactagaacgagtcaaaagggaacagtcgcgtatatcgcagatgaaacggaacttccatacgacgaaaatggtatcacaccagatgtcattattaattctacatccatcttctctagaaaaactatatctatgttgatagaagttattttaacagccgcatattctgctaagccgtacaacaataagggagaaaaccgacctgtctgttttcctagtagtaacgaaacatccatcgatacatatatgcaattcgctaaacaatgttatgagcatttaaatccgaaattgaccgagaaagaattatcggataaaatcttttgtgaaaagattctttatgatcctgaaacggataagccttatgcatccaaagtattttttggaccaatttattacttgcgtctgagacatttaactcaggacaaggcaaccgttagatgtagaggtaaaaagacgaagctaattagacaagcgaatgagggacgaaaacgtggaggaggtatcaagtttggagaaatggagagagactgtttaatagcgcatggcgcagccaatactattacagaagttttaaaagactcagaagaggattatcaagatgtgtatatttgtgaaaattgtggagacatagcagcacaaatcaaaagtattaatacatgtcttagatgttcaaaacttaatctctctcctctcttaacaaaaattgataccacgcacgtatctaaagtatttcttactcaaatgaacgccagaggcgtaaaagtcaaattagatttcgaacgaagacctccttcgttttataaaccattagataaagttgatctcaagccgtcttttctgaagtaggtttcttatttagtagttgttgtagataatcgttaatattatcaagataatccaaatttaattcttcaaatgaagtaggatcttctataactactttatcatagtctaaagatgactgatattcaggttttgttggtggttgaggtgtaacagctacttgagataccaaagtctgatattcagaaagctgtggatgtttgggttcaacatccactgatggtgttacaccaatcggttcagtgacgtctgtggatggaggtgctacttttacagaacctgtagccttagttgtcgacggagatacatcttcaatgcgaggaaatgtataatttggtaat-gtttcttatgtggatctgaagaagaggtaagatatctactagaaagataccgatcacgttctagttctcttttgtagaacttaactttttctttctcagcatctagttgatattccaacctcttcacgttactacgttcatattccaattcacgttcgcatgggttaccttcgcagtttttacgagcgatttcacgttccagattacgtttagccttcatgtgtctctcactctctctatcgagtttatcagagcagtctttctaaaggcgatcgaactccataaatttctccaacgatttgattgtttccatagatttccgaagttcagcttctaggacggcgattctttttctttcgaattcacagctggatgtacaaccgtttcctccgtttccattaccatctctaagtttctttcctagatcggcaatctttctcaacatttcatccccatacattttacattcctcgagtctaccgtcgtcgaaatatctttccaactcc-ttttcgacctcaataactttaacacgttgtctttcaagctctcgtttgtagcaactatcattttatctgattccctggcgcgtttaagatcttcatgcaattgagtcagctcttaacgcaatctcttgcttcttcgtcatagtactcacaatcactgtgagatccattgctaccacgtctacacttggtgagctcgcgtttaagagattcaatttcccgtttgtattggtccatgtctccattgccgcaaccattagatttacaggctgttagctgtcgttcaagatcagaaatacggtttttcttggaattgatttcgtcaatgtacttaacatgattaacatcgaaacacttattaagttctttttccaattctacgattttatttctttcgcgagtcaattccctcctgtagtagctatcggttttgtcagattcacgctctctacgtagactttcttgcaagttactaatttgttccctgacacgtccaagttcagttttatatgccgaatagagttctgatttatcctttgagcagatctctagcgattgtttaagatcactaattctagtctttagcctatttacctcctcagaagatgttccgttaccgttgcgtttacactcgttaagctgtctatcaagatccatgattctatctctaagacgttgtatctctttttccatatcagcattgctttcattattacgtctgtagtcacttaa--atctttcaagatttgaaattctatctctaagacgtctcatttctatctgtttcggtattggtcttattattatgtctacagtcgttcaactgtctttcaagatctaatattctagattggagtctactaatctctgtaagatttcctcctccgctctcaatgcagtcggtcaacttattctctagttcgctaatacgcgaacgcagtgcatcaacttcttgcgtgtctttctggttgtgtgtacattcatcgagtctagattcgagatctctaacgcgtcgtcgttcttcctcaagttctccgcgtactgcagaaagcgtgtccctatcttgttgatatttagcaatttctgattctagagtactgattctgctcacgtagttactaatagttgtcttagccttatcaagttcctccttgtatttgtcgcattccttgatatccctacgaagtttggacagttcccattcgacattacgacgtttatcgatttcagctcggagatcgtcatcgcgttgttttagccacatacgactaagttcaagttctccttgacaagatccatctacttttccatccctaatagtatccagttccttttctagttctgaacgcatttctcgttccctatcaagcgattctttcaattctcggatagtcttcttatcaatttctgatgaatctgaaccatcatctgtcccattttgaatatccctaagttctttgatctcttttgtaagtcggtcgattctttcggttttataaacagaatccctttccaaagtcctaatcttactgagtttatcactaagttctgcattcaattcggtgagttttctcttggcttcttccaactctgttttaaactctccaccatttccgcattcttcctcgcatttatctaaccattcaattagtttattaataactagttggtaatcagcgattcctatagccgttcttgtaattgtgggaacataattaggatcttctaatggattgtatgacttaatagcatcatctttatcattattagggggatggacaaccttaattggttggtcctccttatctcctccagtagcatgtggttcttcaataccagtgttagtaataggcttaggcaaatgcttgtcgtacgcgggcacttcctcatccattaagtatttataatcgggttctgcttcagaatattcttttctaagagacgcgacttcaggagttagtagaagaactctgtttctgtatctatcaacgctggaatcaatactcaagttaaggatagcgaatacctcatcgtcatcatccgtatcttctgaaacaccatcatatgacatttcatgaagtctaacgtattgataaatagaatcagatttagtattaaacagatccttaacctttttagtaaatgcatatatatatattagatctccagatttcataatatgatcacatgccttaaatgtcagtgcttccataatatagtctggaacactaatgggtgacgaaaaagataccgcaccatatgctacgttaataaataaatctgaaccactaagtagataatgattaatattaaggaagaggaaatattcagtatatagatatgccttagcatcatatcttgtactaaacacactaaacagtttattgatgtgatcaatttccaacaaaacaattagagcagcaggaataccaacaaacatattaccacagccgtattttttatgaatatcacatatcatgttaaaaaatcttgatagaagagcaaatatctcatctgacttaatgagacgtagttcagcagcagcataagtcataactgtaaatagaacatactttcctgtagtattgattctagactccgcatcaacaccattattaaaaatagttttatatacatctttaatctgctcaccgttaatcgtcgaacgttctagtatacggaaacactttgatttcttatctgtagttaatgacttagtgatatcacgaagaatattacgaattacatttcttgtttttcttgagagacatgattcagaactcaactcatcgttccatagtttttctacctcagtggcgaaatctttggagtgcttggtacatttttcaataaggttcgtgacctccatttattataaaaaattttattcaaaacttaactacaatcgggtaattataagatcgtagatctcccatgtggtggaatactaccatctatcgcatgtggatggacagtgggtaatggccatgggaacagtaatgattgcatatttatctttcttgctagtattactgcatattgtcccaatgtttcgatgtggtgttctaacctatcaactgccgctgtatcacaacaatagtgtccgatggaattaagattatgatccaatgtgtttaatatatgattatcaagtcttatacgatccgcgtcttttttgacaggatcaggttcttctacatgaagaagtttcggcctcttataatattcatgtctgggaaacggtggtctagggtaaggctccggtatcggagtgggttttggattataatcatcatcgtctacatcatcatctttgatatttattttgctatcttgatgatgtcctgtatcagttgcattttcaacactcgactgaatattagcacattcattgtctattattaccatatttctaaacccaaaatgtatgtgttgaacatcagtactattgttgatgagtcttatagcatgaattcgcttatcgttatcgggtttagtttctgtaaccttaacaattccttttttattaaactctacataatcataaccatttctattgtttgttttaatataaacgagtatagcatcattgctaaatttttcaatagtatcgaaaacagaatatcccaaaccatataatatatattcagggacactcaaactaaatgtccaggattctcctaaatacgtaaactttaatagtgcgaaatcattcaaaaatctatcacttatagatagatagtacatgaatgcgtatagtagtctaccgatctctttattatgaaaaccgacattaccatcatatatttcgtgatatacatgtgatccgtttacgttaaaccataaatacatgggtgaccctataaacatgaatttatttctaatcctcagagccatagttaattgaccgtgtaatatttgcttacatgcatacttgatacgatcattaataagatttttattattgctcgttatttcagaatcgtatatataaggagtaccattgtgattcttaccagatattatacaaaatactatatataaaatatattgacccacgttagtaatcatgtaaatgtttaatgttttaaattttgtatttaatgattcattatcatacgctagcatggtcttgtaatattcattctttaaaatataatattgtgttagccattgcattggagctcctaatggagattttctattctcgtccattttaggatatgctttcataaagtccctaataacttcgtgaataatgtttctatgttttctactgatgcatgtatttgcttcgatttttttatcccatgtttcatctatcatagatttaaacgcagtaatgcttgcaacattaacatcttgaaccattggtacaattccgttccataaatttataatgttcgccatttatataactcattttttgaatatacttttaattgaacaaaagagttaagttactcatatgggcgccgaccagtctgaacatcaatctttttagccagagatatcatagccgctcttagagtttcagcgtgattttccaacctaaatagaacgtcatcattgcgtttacaacacttttctatttgttcaaactttgttgttacattagtaatttttttttccaaattagttagccgttgtttgagagtttcctcattatcgtctccatcggctttaacaattgcttcgcgtttagcctctggctttttagcagcctttgtagagaaaaattcagttgctggaattgcaagatcatcatctccagggaaaagagttccgtccatttaaagtacagattttaaaaactgacactctacgttatttatatttggtgcaacacatggattataaatatcgatgttaataacatcagaaaatgtaaagtctatacattgcgccatcgtgttaaattttctaatggatctagtattattgggtccaacttcagcctgaaatccaaatatggaagcggatacaaaaccgtttcctggataagccacacatctccacttttgctttacatcagaaattgtgtcattgacatcttgaactctcctatctaatgctggtgtaccacctatagattttgaatattcgaatgctgcatgagtagcattaaattccttaatattgccataattctcatatattgagtaaccctggataaaaagtaaacacactgcagccgtcgctaccacaataaaaaaaattgatagagagttcatttataatctattagaagctaacaaaatttttttacacgcatcagacaatgctttaataaatagttcaacatctacttttgttatatcgaaccgatgatatgattctaacctagaattacatccgaaaaagttgactatgttcattgtcattaagtcattaacgaacaatatgccagactctggattataagacgatactgtttcatcacaatcacctaccttaatcatgtgattatgaatattggctattagagcaccttctaagaaatctataatatctttgaaacacgatttaaaatcaaaccacgaatatacttctacgaagaaagttagtttacccataggagagataactataaatggagatctagatacaaaatccggatctatgatagttttaacattattatattctctattaaatacctccacatctaaaaatgttaattttgaaactatgtcttcgtttattaccgtacctgaactaaacgctataagctctattgtttgtgaactctttaaacgatattcttgaaatacatgtaacaaagtttcctttaactcggtcggtttatctaccatagttacagaatttgtatccttatctataatataataatcaaaatcgtataaagttatataattatcgcgttcagattgtgatcttttcaaatagactaaaaaccccatttctctagtaagtatcttatgtatatgtttgtaaaatatcttcatggtgggaatatgctctaccacagttagccattcctcattgatagcggtagatgtattagacaaaactattccaatgtttaacaagggccattttacaagattattaaatccttgtttgataaatgtagctaatgagggttcgagttcaacgacgattgaattctcttcccgcggatgccgcatgatgaacgactggatgttgttcgattgatttggaattctttttcgactttttgtttatattaaatattttaaaatttatagctgatagcaattcatgtactacggataatgtagacgcgtattgtgcatcgatatctttattattagataaatttatcaataaatgtgagaagtttgcctcgttaaggtcttccatttaaatattatataaacatttgtgtttgtatcttattcgtcttttatggaatagtttttaactagtaaagctgtaattacatactttgtccgtaaaacataaatataaacacccgcttttatcaaacgttccaaaaagtcgttagtagacatttttaacatggtatctattttaaatacacttaggtttttagaaaaaacatcattttataattgtaacgattcaataactaaagaaaagattaagattaaacataagggaatgtcatttgtattttataagccaaagcattctaccgttgttaaatacttatctggaggatgtatatatcatgatgatttggttgtattggggaaggtaacaattaatgatctaaagatgatgctattttacatggatttatcatatcatggagtgacaagtagtggagtaatttacaaattgggatcatccatagatagactttctctaaataggactattgttacaaaagtta---------ataa---------caattataacaattataacaattata---------acaattataacaattattataattgttataattatgatgatacattttttgacgatgatgattgatcgctattacacaattttgtttttgtactttctaatatagtgtttaggttctttttcatatgagaatattgatttactaaaatatctatgtttaacttttgttctataacgtccttatcggcggtatcggtacatatacgtaattcaccttcacaaaatacggagtcttcgataataatagccaatcgattattggatctaaccgtctgtatcatattcaacatgtttaatatatcctttcgtttaccctttacaggcatcgatcgtagcatattttccgcgtctgagatggaaatgttaaaactacaaaaatgcgtaatgttagcccgtcctaatattggtacatgcctataagtttggcatagtagaataatagacgtgttcaaatgccttccaaagtttaagaattctattagagtattgcattttgatagtttatcacctacatcatcaaaaataagtaaaaagtgtgctgattttttatgattttgtgcgacagtaatacatttttctatgttacttttagttcgtattagattatattctagagattcctgactactaacgaaattaatatgatttggccaaatgtacccatcataatctgggttataaacgggtgtaaacaagaatatatgtttatattttttaactagtgtagaaaacagagatagtaaatagatagtttttccagatccagatcctcccgttaaaaccattctaaacggcatttttaataaattttctcttaaaaattgtttttcttggaaacaattcataattatatttacagttactaaattaatttgataataaatcaaaatatggaaaactaaggtcgttagtagggaggagaacaaagaaggcacatcgtgatataaataatatttgttatcatgatgacaccagaaaacgacgaagagcaaacatctgtgttctccgccactgtttacggagacaaaattcagggaaaaaataaacgcaaacgcgtaattggtatatgtattagaatatctatggttatttcactactatctatgattaccatgtccgcgtttctcatagtgcgtctaaatcaatgcatgtctgctaacgaggctgctattactgacgccactgcagttgctgctgcattatctactcatagaaaggttgcgtctagcactacacaatataaacaccaagaaagctgtaatggtttatattaccagggttcttgttatatattccattcagactaccagttattctcggatgctaaagcaaattgcgccacagaatcatcaacactacccaataaatctgatgtcttgactacctggctcattgattatgttgaggatacatggggatctgatggtaatccaattacaaaaactacaaccgattatcaagattccgatgtatcacaagaagttagaaagtatttttgtgttaaaacaatgaactaatatttatttttgtacattaataaatgaaatcgcttaatagacaaactgtaagtaggtttaagaagttgtcggtgccggccgctataatgatgatactctcaaccattattagcggcataggaacatttctgcattacaaagaagaactgatgcctagtgcttgcgccaatggatggatacaatacgataaacattgttatttagatactaacattaaaatgtctacagataatgcggtttatcagtgtcgtaaattacgagccagattgcctagaccggatactagacatctaagagtattgtttagtattttttataaagattattgggtaagtttaaaaaagaccaataataaatggttagatattaataatgataaagatatagatattagtaaattaacaaattttaaacaactaaacagtacaacggatgctgaagcgtgttatatatacaagtctggaaaactggttaaaacagtatgtaaaagtactcaatctgtactatgtgttaaaagattctacaagtaacaacaaaaaataaaataataataagtccttaacgaacgttgatggacaccacgtttgttattactccaatgggtatgctgactataacagatacattatatgatgatctcga--------tatctcaataatggactttataggaccatacattataggtaacataaaaactgtccaaatagatgtacgggatataaaatattccgacatgcaaaaatgctactttagctaagggtaaaatagttccttaggattctaatgatttggttagattcaacatttatagcatttgtaccgcatacagatc-aaaaataccatcatcatagcatgcgactatgataccatgttagatatagaaggtaaacatcagccattttatctatttacatctattgatgtttttaacgctacaatcatagaagcgtataacctgtatacagctggagattatcatctgatcatcaatccttcagataatctgaaaatgaaattgtagtttaattcttcattctgcatatcaaacggcaatggatggatcataattgatgggaaatgcaatagtaattttttatcataaaagttgtaaagtaaataataaaacaataaatattgaactagtagtacgtatattgagcaatcagaaatgatactggtacctcttatcacagtgaccgtagttgcgggaacaatattagtatgttatatattatatatttgtaggaaaaagatacgtactgtctataatgacaataaaattattatgacaaaattaaaaaagataaagagttctaattccagcaaatctagtaaatcaactgataacgaatcagactgggaggatcactgtagtgctatggaacaaaataatgacgtggataatatttctaggaatgagatattggatgatgatagcttcgctggtagtttaatatgggataacgaatccaatgtcatagcgcctagcacagaacacatttacgatagtgttgctggaagcacgcggctaataaataatgattgtaatgaacaaactatttatcagaacactacagtaattaatgagacagagactattgaagtacttaatgaagataccaaacagaatcctagctattcgtccaatcctttcgtaaattataataaaaccagtatttgtagcaagtcaaatccgttcattacagaactcaacaataaatttagtgagaataatccgtttaggagagcacatagcgatgattacctaaataagcaagaacatgatgatatagaatcatctgttgtatcattagtctgattagtttcctttttataaaattgaagtaatatttagtattaattgctaccgttacattgtacaaatggagatattccctgtatttggcatttctaaaattagcaattttattgctaataatgactgtagatattatatagatacagaacatcattaaaaaattatacctaatgagatcaatagacagatggatgaaatggtacttcttaccaacatcttaagcgtaaaagttgtaaataacaatgagatgtatcatcttattccccatagactatcgatgattatactctgtattagttctattggaagatgtgttatctctatagataatgacgttaataacaaaaatattctaacctttcccattgatcatgctgtaatcatatcccactaagtaaatgtgtcgtagttagtaagggtcctacaaccatattggttgttaaagcggatatacccagcaaacgacatactatatgtaaataatctgtcactgattaattatttgccgttgtctgtattcattattagacgagttacaaactatttggatagacacatatgcgatcagatatttgctaataataagtggtattccattataaccatcgacgataagcagtttcctattccatcaaactgtataggtatgtcctctaccaagtacataaattctagcatcgagcaagatactttaatccatgtttgtaacctcgagcatccattcgactcagtatacaaaaatgcagtcgtacaaattctgtacctatcaaggaacaaatattgtacggtagaattgataatataaatatgagcattagtatttctgtggattaatagatttctagtatgggatcattaatcatttctaatctctaaatacctcataaaacaaaaaagctattatcaaatactgtacggaatggattcattctcttctctttttatgaaactctgttgtatatctactgataaaactggaagcaaaaaatctgataga------------aagaataagaataagatcaaggattatatggaacacgattattataaaataacaatagttcctggttcctcttccacgtctactagctcgtggtattatacgcatgcctagtaatagtctctttgcgttgatggaaagcagactagaaataacaggctaaaatgttcagacaccataatagttcccaacccagataataacagagttccatcaacacattcctttagactcaatcccaatcccaaaaccgttaaaatgtatccagccaattgatagtaaataatgaggtgtacagcacatgataatttacacagtaaccaaaatgaaaacactttagtaattataagaaatatagacggtaatgtcatcattaacaatccaataatatgcctgagagtaaacattgacggataaaacaaaaatgccccgcataactctatcatggcaataatacaaccaaacacttgtaaaattcctaaattagtagaaaatacaactgatatcgatgtataagcgatttcgaggaataataagaacaaagtaatgcctgtaaaaataaacatcaacattgtatgatggtcattaaaccaattagtatgacgttgaactaatttcacagtagattttattccggtgttatcctcgcatgtataagtaccgggtaatatatctttatactttataattaatgaaacatcgttatcagataacgaatggagtttggcactagtatgccatttacttaatatgatcgtcttggaagttttattataagttaaaatattatggttgtccaatttccatctaatatactttgttggattatctatagtacacggaataatgatggtatcattgcacgccgtatactctatagtctttgtagatgttataaccacaaaagtgcagaggtatatcaacaatattctaactcttaacatttttatttatttaaaatgatacctttgttatttattttattctattttgcgaacggtatcgaatggcataagtttgaaacgagtgaaaaaataatttctacttacttaatagatgacgtattatacacgggtgttaatggggcagtatatacattttcaaataataaactaaacaaaactggtttagctaatactaattatatcacaacatctataaaagtagaggatg-tgatacattagtatgcggaaccaataacggaaatcccaaatgttggaaaatagacggttccaaagatccaaaacatagaggtagaggatacgctccttatcaaaatagtaaagtaacgataatcagtcataacaaatgtatactatctaacataaacatatcaaaagaaggaattaaacgatggagaagatttgacggaccatgtggttatgatttatttatacacggcggataacgtaattccaaaagatggtttacaaggagcattcgtcgataaagacggtacttatgacaaagtttacattcttttcactgttactatcggctcaaagagaattgttaaaattccgtatatagcacaaatgtgcttaaacgacgaatgtggtccatcatcattgtctagtcatagatggtcgacgttgctcaaagtcgaattagaatgtgacatcgacggaagaagttatagtcaaattaatcattctaaaactat-aaaacagataatgatacgatactatatgtattctttgatagtccttttccaagtccgcattatgtacctattctatgaataccattaaacaatctttttctacgtcaaattgggaggatatacaaagcaattactgtctccagcttttggtatatgtctaccagctggaaaaagttgttccacataacacgtttgacgttatagaacaata-taatgtactagataatattataaagcctttatctaaccaacctatcttcaaaggaccgtctgatgttaaatggttcgatataaaggagaaggaaaatgaacatcggaaatatagaatatacttcataaaagaaaatactatatattcgttcaatacaaaatctaaacaaactcgtagctcgcaagtcgatgcgcaactattttcagtaatggtaacttcgaaaccgttatttatagcagatatagggatagaagtaggaatgccacgaataaaaaaatacttaaaatgtaatcttaatcgagtacgccatatgacaatgaacaaacctaagacaaattatgctggttatgcttgctgcgtaatatgcggtctaattgttggaattatttttacagcgacactattaaaagctgtagaacgtaaattaattcatacaccattaatagataaaacgataaaagatgcatatattagagaagattgtcctactgactgaataagctatataataaatgtatacatttatcgactaatcaaaaaacctgggaggaaggacgtaatgcatgcaaagctctaaatccaaattcggatctaattaatatagagactctaaacgagttaagttttttaagaagccttagaagaggctattgggtaggagaattcaaaatattaaaccagacaaccacgtataattttatagctaaaaatgtcacgaagaatggaact-aaaaacgaaatatatttgtagtacaacgaatactcccaaactgcattcatgttacactatataacaattacactacatttttatcataacactacgttggttagatgttttag-aaaaaaaatatcgccgtaccgttcttgtttttataaaaataacaattaacaattatcaaattttttctttaatattttacgtggttgaccattcgtggtggtaaaataatctcttagtgttggaatggaatgctgtttaatgtttccacactcatcgtatattttgacgtatgcagttacatcgtttacgcaatagtcagactgtagttctattatgcttcctacatt---aggaggaacagttttaaagtctcttggttttaatctattaccgttagtttttatgaa------atcctttgttttatccacttcacattttaaataaatgtccactatacattcttctgttaattttactagatcgtcatatgtcatagaatttataggttccatagtccatggatccaaactagcaaacttcgcgtatacagtatcgcgattagtgtatacaccaactgtatgaaaattaagaaaacagtttaatagatcaacagaaatatttaatcctccgtttgatacagatgcaccatatttatggatttcggattcacacgttgtttgtctgaggggttcgtctagcgttgcttctacataaacttctattcccatatattctttattatcagaatcgcataccgatttatcatcatacactgtttgaaaactaaatggtatacacatcaaaataacaaatactaacgagtacattctgcaatattgttatcgtaattggaaaattagtgttcgggtgagttggattatgtgagtactggattgcatat-------tatattttatattttatattttatattttgtaataagaatagaatgctaatgtcaagtttattccaataaatgacttatt-aaaaaacatatataataaataacaatggctgaatggcataaaattatcgaggatatttcaaaaaataataatttcgaggatgccgccatcgttgattacaagactacaaagaatgttctagcggctattcctaacagaacatttgcaaagattaatccgggcgaagttattccgctcatcactaatcataatattctaaaacctcttattggtcagaagttttgtattgtatatactaactctctaatggatgagaacacgtatgctatggagttgcttactgggtacgcccctgtatctccgatcgttatagcgagaactcataccgcacttatatttttgatgggtaagccaacaacatctagacgtgatgtgtatagaacgtgtagagatcacgctacccgtgtacgtgcaactggtaattaaaataaaaagtaatattcatatgtagtgttaattttaaatgatgataaaatggataatatccatattgacgatgtcaataatgccggtattggtatacagctcatcgatttttagatttcgttcagaggatgtggaattatgttatgggaatttgtattttgataggatctataataatgtagtaaatataaaatatattcctgagcatattccatataaatataattttattaatcgtacgttctccgtagatgaactagacaataatgtcttttttacacatggttattttttaaaacacaaatatggttcacttaatcctagtttgattgtctcattatcaggaaacttaaaatataatgatatacaatgctcagtaaatgtatcgtgcctcattaaaaatttggcaacgagtatatctactatattaacatctaaacataagacgtattctctacatcggtccaagtgtattactataataggatatgattctattatatggtataaagatataaatgacaagtataatgatatctatgattttaccgcaatatgtatgctaatagcgtctacattgatagtgaccatatacgtgtttaaaaaaataaaaatgaactcttaattatgctattagaaatggataaaatcaaaattacggttgattcaaaaattggtaatgttgttaccatatcgtataacttggaaaaaataactattaacgacacaccaaaaaagaaaaggatgtattattagcgcaatcagttgctgttgaagaggcaaaagatgtcaaggtggaag-aaaaaaatatcgatattgaagatgacaatgacgatgatatggatgtagaaagcgtgtaatacgatctataaaaaataagtatataaatactttttatttacggtactcttgtagtgg-aatacccctactcgattatttttttttt-aaaaaaaaatacttattctgattattctagccatttccgtgttcgttcaaatgccacatcaaagatatgggagtagttgaaatctagttctgcattgttggcgcgcctcaaatgtagtgttggatatcttcaacgtatagttgttgagtagtgatggttttctaaatagaattctcttcatatcattcttgcacgtgtacatttttagcatccatcttggaatcctagatccttgttctattcccaatggtttcatcaatagaagattaaacatatcgtacgaacacgatggagagtaaccgtagcaaaagtaagcatttcctttaatctcagatcccggatactggatatattttacagccaacacatgcatccatgcaacatttcctacatatacccggctatgtaccgcgtcatcatcgactgtacgatacataatgttaccgtgttgcgtacattgctcgtaaaagactttcgttaatttgtctcctcctccgtaaattccagtgggtcttaggcaacaagtatacaattttgcaccattcataattacagaattattggctttcatgaccagttgctcgaccatacgtttactttttgcgtatacatgtccgggtgatatatcgtacagggtatgctcatgaccaatgaatggattaccgtgtttatttggtcctattgcttccatgctacctaatataaatcaaatacttgattcctaggtctacagaagctgccaatatagtctgtgttacataatagtttactttcatgatttcattatcggtgtattttccaaatacatccactagagcaaccgtatgaataatcagatttaccccatctagtgcttctttcaccttattaagtcgtttatatcacattgtatatagtttataactttaaccttcgatacgagaggttgtggatcttctacgacattgataactctgatttcttgaacatcatctgcgctaattaaaagttttactatatacctgcctagaaattcggcaccaccagtaaccgcgtacacggtcattgctgctgtcactcataaatatcggactacttattctattttacaaataatggctgtttgtataatagaccacgataatatcagaggagttatttactttgaaccagtccatggaaaagataaagttttaggatcagttattggattaaaatccggaacgtataatttgataattcatcgttacggggatattagtcgaggatgtaattccataggcagtccagaaatatttatcggtaacatctttgtaaacagatatggtgtagcatatgtttatttagatacagatgtaaatatatctacaattattggaaaggcgttatctatttcaaaaaatgatcagagattagcgtgtggagttattggtatttcttacataaatgaaaagataatacattttcttacaattaacgagaatggcgtttgatatatcagttaatgcatctaaaacaataaatgcattagtttacttttctactcagcaaaataaattagtcatacgtaatgaagttaatgatacacactatactgtcgaatttgatagggacaaagtagtcgacacgtttatttcatataatagacataatgactccatagagataagaggggtgcttccagaggaaactaatatcggttgcacggttaatacgccggttagtatgacttacttgtataataagtatagttttaaactgattttagcagaatatataagacacagaaatactgtatccggcaatatttattcggcattgatgacactagatgatttggttattaaacagtatggcgacattgatctattatttaatgagaaacttaaagtggactccgattcgggattatttgactttgtcaactttgtaaaggatattatatgttgtgattctagaatagtagtagctctatctagtctagtatctaaacattgggaattgacaaataaaaagtataggtgtatggcattagccgaacatatagctgatagtattccaatatctgagctatctagactacgatacaatctatgtaagtatttacgaggacacactgagagcatagaggatgaatttgattattttgaagacgatgattcgtcgacatgttctgtcgtaaccgacagggaaacggatgtataattttttatagtgtgcaggatatgataaaaatataattgttgtatccattcccattctaatcacattatatgattctgtaaaaaattatactgtaacacaatgaagtagttgcatagatgtatataggtcagatactggtttgataaactttttattccacatgagtatgtttgactttatggttagacccgcatactttaacaaatcactgaaaattggagttaggtattgacatctcagaatcagttgccgttctggaacattaaatgtattttttatgatatattccaacgcatttatgtgggtatacaacaagtcattactaatagagtattccaagagttttaattggctagtatttaacaagagaagagatttcaacagactgtttatgaactcgaatgccgccttattgtcgcttatattgatgatgtcgaattctcccaatatcatcactgatgagtagctcatcttgttatcaggatccaagctttctaaagacgtcattaaaccctcgatcatgaatggatttatcatcatcgtttttatgttggacataagcttagtccgtttgtccacatctatagacgatgatttctgaattattgcatatatctctctctttaactccaggaacttgtcaggatggtccactttaacatgttctcgcctaagagataaaaatctttggatggttgcatgtgacttttctctaaatgatgatgttgcccaagatcctctcttaaatgaatccatcctatccttgtacaagatggacagtctattttccttagatggtttaatatttttgttacccatgatctataaaggtagacctaatcgtcttggatgaccatatatttatttccagttttattatacgcataaattgtaaaaatatgttaggtttactaaaatgtctcgcggggcattaatcgtttttgaaggattggacaaatctggaaaaacaacacaatgtatgaacatcatggaatctataccgacaaacacgataaaatatcttaactttccgcagagatccactgtcactggaaagatgatagatgactatctaactcgtaaaaaaacctataatgatcatatagttaatctattattttgtgcaaatagatgggagtttgcatcttttatacaagaacaattagaacagggaattactttaatagttgatagatacgcgttctctggagtagcatatgccaccgctaaaggcgcgtcaatgactctcagtaagagttatgaatctggattgcctaaacccgacttagttatattcttggaatctggtagcaaagaaattaatagaaacgtcggcgaggaaatttatgaagatgtagcattccaacaaaaggtattacaagaatataaaaaaatgattgaagaaggagaagatattcattggcaaattatttcttctgaattcgaggaagatgtaaagaaggagttgattaagaatatagttatagaggctatacatacggttactggaccagtggggcaactgtggatgtaataaagtgaaattacatttttataaatagatgttagtgcagtgttaaaaaatggatgaaggatattactctggcaacttggaatcagttctcggatacgtatctgatatgcatactaaactcgcatcaataactcaattagttattgccaagatagaaactatagataatgatatattaaacaacgacattgtaaatttcattatgtgtagatcaaacttaaataatccatttatctctttcctagatactgtatatactattatagatcaagagatctatcagaacgagttgattaattcattagacgacaataaaattatcgattgtatagttaataagtttatgagcttttataaggataacctagaaaatatagtagatgctatcattactctaaaatatataatgaataatccagattttaaaactacgtatgcagaagtactcggttccagaatagcggatatagatattaaacaagtaatacgtgagaatatactacaattgtctaatgatatccgcgaacgatatttgtgaaaatatt-aaaaaaaaatactttttttattaaatgacgtctcttcgtgaatttagaaaattatgctgtgctatatatcacgcatcaggatataaagaaaaatctaaattaattagagactttataacagatagggatgataaatatttaatcattaagctattgcttcccggattagacgatagaatttataacatgaacgataaacaaattataaaaatatatagtataatatttaaacaatctcagaaagatatgctacaagatttaggatacggatatataggagacactattagtacattcttcaaagagaacacagaaatccgtccaagaaataaaagcattttaactttagaagacgtggatagtttcttaactacattatcatccataactaaagaatcgcatcaaataaaattattgactgacatcgcatccgtttgtacatgtaatgatttaaaatgtgtagtcatgcttattgataaagatctaaaaattaaagcgggtcctcggtacgtacttaacgctatcagtcctcatgcctatgatgtttttagaaaatctaataacttgaaagagataatagaaaatgaatctaaacaaaatctagactctatatctgtttctgttatgactccaattaatcccatgttagcggaatcgtgtgattctgtcaataaggcatttaaaaaatttccatcaggaatgtttgctgaagtcaaatacgatggcgagagagtacaagttcataaaaataataacgagtttgccttttttagtagaaacatgaaaccagtactctcttataaagtggattatctcaaagaatacataccgaaagcatttaaaaaagctacgtctatcgtattggattctgaaattgttcttgtagacgaacataatgtacagctcccgtttggaagtttaggtatacacaaaaagaaagaatataaaaactctaacatgtgtttgtttgtgtttgactgtttgtactttgatggattcgatatgacggacattccattgtacaaacgaagatcttttctcaaagatgttatggtcgagatacccaatagaatagtattctcagagttgacgaatattagtaacgagtctcagttaactgacgtattggatgatgcactaacaagaaaattagaaggattggtcttaaaagatattaatggagtatacgagccgggaaagagaagatggttaaaaataaagcgagactatttgaacgagggttccatggcagattctgccgatttagtagtactaggtgcttactatggtaaaggagcaaagggtggtattatggcagtctttctaatgggttgttacgatgatgaatccggtaaatggaagacggtaactaaatgttcaggacatgatgataatacgttaagggttttgcaagaccaattaacgatggttaaaattaacaaggatcccaaaaaaattccagagtggttggtagttaataaaatctatattcccgattttgtagtagaggatccgaaacaatctcaaatatgggaaatttcaggagcagagtttacatcttccaagtcacatacagcgaatggaatatcgattagatttcctagatttactaggattagagaagataaaacgtggaaagaatctactcatctaaacgatttagtaaatttgactaaatcttaatagttacatacaaactgaaaattaaaataacactatttagttggtgatcgccatggatggtgttattgtatactgtctaaacgcgttagtaaaacatggtgaggaaataaatcatataaaaaatgatttcatgattaaaccatgttgtgaaagagtttgtgaaaaagtcaagaacgtacacatcgacggacaatctaaaaacaatacagtgattgcagatttgccatatctggataatgctgtattggatgtatgcaaatcagtatataaaaagaatgtatcaagaatatccagatttgctaatttgataaagatagatgatgatgacaagactcctaccggtgtatataattattttaaacctaaagatgctatttctgttattatatccataggaaaggataaagatgtctgtgaactattaatcgcatccgataaagcgtgtgcgtgtatagagttaaattcatataaagtagccattcttcccatgaatgtttccttctttaccaaaggaaatgcgtcattgattattctcctgtttgacttctctatcaatgcggcacctctcttaagaagtgtaaccgataataatgttgttatatctagacacaaacgtcttcatggcgagattccgagttccaattggttcaagttttatataagtataaagtccaactattgttctatattatatatggtagttgatggatctgtgatgtatgcaatagctgataataaaactcacacaattattagcaaaaatatattagacaatactacaattaacgatgagtgcagatgctgttattttgaaccacagattaagattctcgatagagatgagatgcttaatggatcatcgtgtgatatgaacagacattgtattatgatgaatttaccagatataggagaattcggttccagtatattggggaaatatgaacctgacatgattaagattgctctttcagtggctggtaatttaataagaaatcaagactacattcccgggagacgcggctatagctactacgtttacggtatagcctctagataattttttaagcacaaaataaaaaacataattttaaactagtctatttcatactattttgtgtgatcaccatggacataaagatagatattagtatttttggtgataaatttacggtgactactaggagggaaaatgaagaaagaaaaaatatctacctctccaaaaagaaaaatttactactgatgttatcaaacctaattatc--ttgagcacgataacttattagatagagatgagatgtctactattctagaggaatattttatgtacagaggtctattaggcctcagaataaaatatggacgactttttaacgaaattagaaaattcgacaatgatgcggaagaacaattcggtactatagaagaactcaaacagaaacttagattaaatgctgaagagggagccgataactttatagattatataaaggtacaaacaggatat-----------------------------ctatgataggattgtgtgcgtgtgtggtagatgtttggagaaaggagaaactgttttctagatggaaatattgtttacgagctattaaactgtttattgatgatcccatacttgataagataaaatctatactgcagaatagactagtgtatgtggaaatgttatagaaaattaaaagttaatgagagcaaaatataatgttgtattctaatcccatatttattattttcacggagatataggtgtagttttgcagtgaccgtcct-gataatattatctatatgatgggtggatatgatcagtacccgtatagaagttcaaaggttatagtgtacaatacatgtacaaattcttggatatatgatataccagagctaaaatatcctcgttctaattgtggaggagttgctgatgatgaatacatttattgcataggcgatcaggattcatcgttgatat-ctagtattgatagatggaagccatcaaaaccatattgataaacgtatgctaaaatgcgagagacaaaatgtgatattggtgtagcgatgttaaacggattaatatatgtcataggcggagttgttaaaggtgacacatgtaccgacacacttgagagtttatcagaa----gatggatggatgatgcatcaacgtcttccaat--aaatgtccaatatgtcgacgattgttcataccggcaaaatttatatatcaggaggctacacaatagtagtgtagttaatggaatatcaaatctagtccttagctataatccgatatatgatgaatggaccaaattatcatcattaaatattcctagaattaatcctgctctatggtcagtgcataataaagtatatgtaggagg---aatatctgatgatattcaaactaatacatctgaaacatacaacaaagaaaaagatcgttggacattggataatagtcacgtgttaccacgcaattatataatgtataaatgcgaaccgattaaacataaatatccattggaaaaacacagtacacgaatgattttctaaagtacttggaaagttttatatgtagttgatagaacaaaatacatattttttgtaaaaataaatcactttttatactaatatgacacgattgtcaatacttttgttactaatatcattagtatactctacaccttatcctcagacacagatatctaaaaaaataggtgatgatgcaactctatcatgtagtagaaataatataaatgattatgttgttatgagtgcttggtataaggagcccaattccattattcttttagctgccaaaagtgacgtcttgtattttgataattataccaaggataaaatatcatacgattctccatacgatgatctagttacaactattacaattaaatcattgactgctaaagatgccggtacttatgtatgtgcattctttatgacatcaactacaaatgatactgataaagtagattatgaagaatactctacagagttgattgtaaacacagatagtgaatcgactatagacataatactatctggatcttcacattcaccggaaactagttctgagaaacctgattatataaataattttaattgctcgttggtatttgaaatcgcgactccgggaccaattactgataatgtagaaaatcatacagacactgtcacatacactagtgatatcattaatacagtaagtacatcatctggagaatccacaacagacaagacgtccggaccaattactaataaagaagatcatacagtcacagacactgtctcatacactacagtaagtacatcatctgaaattgtcactactaaatcaaccgccaatgatg---------------cgcacaatgataatgaaccatctactgtgtcaccaacaactgtaaaaaacatcacgaaatctataggtaagtatagtactaaagactatgtcaaagtatttggtattgcagcattaattatattgtcggccgtggcaattttctgtattacgtattatatatgtaataaacgttcacgtaaatacaaaacagaaaacaaagtctagattttgacttacataaatgtctggaatagtaaaatctatcattttgagcgggtcatctggtttaggaaagacagccatagccaaaagactatgggaatatatttggatttgtggtgtcccataccactagatttcctcgtcctatggaacgagaaggtgttgattaccattacgttaatagagaggcaatctggaagggaatagccaccggaaactttctagaacatactgagtttttaggaaatatttacggaacttctaaaacagctgtgaatacagcggctattaataatcgtatttgtgtgatggatttaaacatcgacggtgttagaagtcttaaaaatacttacctaatgccttactcggtgtatataaaacctacctctcttaaaatggttgagatcaagcttcgtcgtagaaacactgaagcggacgataagattcatcgtcgcgcgatgttggcaaaaacggatatggatgaggccaacgaagcaggtctattcaacactactattattgaagataatgtgaatttagcatatagtaagttaattcagatactacaggaccgtattagaatgtattttaacactaattaag--atataatacttgactgacttaaaacttgataattaataatataattcgtttttatatgtgactattttaacgtctaaatgtattagttaaatattaaacttaccacgtaaaacttaaaatttaaaatggtatttcattgacggat-gatcatacattatgaactttcaaggacttgtcttaactgacaattgcaaaaatcaatgggtcgttggaccattaataggaaaaggtggattcggtagtatttatactactaatgacaataattatgtagtaaaaatagagcccaaagctaacggatcattatttactgaacaggcattttatactagagtacttaaaccatccgttatcgaagaatggaaaaaatctcaccatataagccacgtaggagttatcacatgcaaggcatttggtctatacaaatccattaatacggaatatagattcttggtaattaatagattgggtgtagatctagatgcggtgatcagggctaacaataatagactaccgaaaagatcggtgatgttagtaggaatagaaatcttgaataccatacaatttatgcacgagcaaggatattctcatggagatattaaagcgagcaatatagttttggatcaaatggataagaataaattatatctagtggattacggattggtttctaaattcatgtctaacggcgaacatgttccatttataagaaatccaaataaaatggataatggtactctagaatttacacctatagattcacataaaggatacgttgtatcgagacgtggagatctagaaacacttggatattgtatgattagatggttgggaggtatcttgccatggactaagatagctgaaacaaagaattgcgcattagtaagtgctacaaaacagaaatatgtgaacaatactacgactttgttaatgaccagtttgcaatatgcgcctagagaattgctgcaatatattaccatggtaaactctttgacatattttgaggaacccaattacgataagtttcggcacatattaatgcagggtgcatattattaagtgtgaggttttggtttgatgtaaaatttttgttgataaaaattaaa-aaataacttaatttattattgatctcgtgtgtacaaccgaaatcatggcgatttttacacacacgtcttggcgggtacgacgagaatctttatacctttcctggaatatcattaactgttgccaatgatgttaggaaatattctgttgtgtcagtttataataacaagtg-gacattgtaaaagaaatatatgtggtgttacagttaggtgaacaagagatatattggagcattgctgcatatgtttgagtgcaatgaatatctacaaattggagatccaatccatgatcaagaaggaaatcaaatctctatcgtcacatatcgctacaaaactactatgctctaagcggaatcgggtacaaaagtctagacttgtgtttggaaggagtagggattcatcatcacgtacttgaaacaggaaacgctgtatatggaaaagttcaacatgattattctactatcaaagagaaggccaaagaaa----tgagtgcacttagtccaggacctataattgattaccacgtctggataggagattgtattggtaaagttactgctgtagacgtacatggaaaggaaattatgagaatgtgattcaaaaagggtgcggtactacagataccaaatctggtaaaagttaaacttggggataatgatacagaaaatctttccactaccatatcagctctcctgaattccggcggcggtaccatcaaggtaacctcttaggaagatcgcgttaatcatgtactcataaaacgattgga---atctatacgccatatgtggt-ctgtctatgatcgttttaatattgtgaatggtaaagaatgctgttatatacatcttcattcatctaatcagaatcttatgcctagtactgtaaaaaccaatttgtatatgtgatctatgacatcatgcatccaaatggatctcataactgctctagattatcttagtgaacttaaggaatcaagtggataaagtcccagaccagaattgcccaaattcgattacccagatggagtgcaagacaatggatcaattgagagatttgcagaagagttcttcaatagatcagaacttcaggcgggtgaatcagtcaaattcggtaattccgttaatattaaaaatacatctgtttcagctaagcaactaagaacacgtatacggcaacagcttccctctatactctcatcttttgccaacacagagggtggatatttgttcattggattggataataatacacacaaagtaattggattcatggcgggacacgactgcattaaactgatagagaatgagatagaaaagtgtattagacgac-tcatgttgtacatttctgtgagaaaaagaggatatcaaatacgcatatagattcatcaaggtatataaacctggggaggagactacctcgacatacgtgtgcgctatcaaagtggaaagatgttgctgtgctgtgtttacagattggccagaatcatggtatatggatactagtgg-tatcaagaagtattctccagatgaatgggtgtcatctataaaattttaattaagaactatagagaacaaataataggttgtaatacatatagacaataactaacaattaattagtaactgttatctctttttaactaactcttatatacctattaatacatcgtattatagttcttaatcattgattcacttattgttttaataaactaacattgttaattgaaaagggataacatgttatagaatataaattatatatggatttttttaaaaaggaaatacttgactggagtatatatttatctcttcattatatagcacatgcgtgttccaattcttccacatcccatataatacaggaatataatcttattcgaacatacaaaaaagtggataaaacaatagttgattttttatctaggtggccaaatttattccatattttagaatatggggaaaatattctacatatttattctatggatgatgctaatacgaatattataattttttttctagataacgtattaaatattaataagaacgggtcatttatacacaatctcgggttatcatcatccattaatataaaagaatatgtatatcaattagttaataatgatcatctagataatgggataagactaatgcttgaaaatggacgtagaacaagacattttttatcctatatattagatacagttaatatctatatatgtattttaataaatcatggattttacatagatgctgtggacagttacggttgtacattattacatagatgtatatatcactataagaaatcagaatcagaatcatacaatgaattaattaaaatattgttaaataatggatcagatgtagataaaaaagatacgcatggaaacacgccatttatcctattatgtaaacacgatatagacaacgtagaattgtttgagatatgtttagagaatgctaatatagactctgtagactttaatggatatacacctcttcattatgtctcatgtcgcaataaatatgattttgtaaagtcattaatttctaaaggagcaaatgttaatacgcgtaatagattcggaactactccattttattgtggaattatacacggtatctcgcttataaaactatatttggaatcagacacagagttagaaatagataatgaacatatagttcgtcatttaataatttttgatgccgttgaatctttagattatctattatttagaggagttattgatattaactatcgtactatatacaacgaaacatctatttacgacgctgttagttataatgcgtataatatgttggtctatctattaaacagaaatggtgattttgagacgattactactagtggatgtacatgtatttcgaaagcagttgcgaacaacaacaaaataataatggaagtactattgtctaaacaaccatctttgaaaattatgatactgtctataatagcaattactaaacataaacaacataatacaaatttattaaaaatgtgtataaaatatactgcgtgtatgacagattatgatactcttatagatgtacagtcgttacagcaatataaatggtatattttaaaatgtttcgatgaaatagatatcatgaagagatgttatataaaaaataaaactgtattccaattagttttttgtactaaagacattaatactttaatgagatacggcagacatccttctttcgttaaatatactagtctcgacgtatacggaagtcgtgtacgtaatatcatagcatctattagatatcgtcagagattaattagtctattatccaagaagctggatgtgggagataaatgggcatgttttcctaacgaaataaaatataaaatattggaaaactttaacgataacgaactatcgacatatctaaaaatcttataaacactattaaaatataaaacctaagtaggataaaacacattacatcattgtttccttttattgcttaacagtgtatactatttttaacactcataaataaaaatgaaaacgatttccgttgttacgttgttatgcgtactacctgcggttgtttattcaacatgtactgtacccactatgaataacgctaaattaacgtctaccgaaacatcgtttaatgataaacaaaaagttacatttacatgtgattcgggatattattctttggatccaaatgctgtctgtgaaacagataaatggaaatacgaaaatccatgtaaaaaaatgtgtacagtttctgattatgtctctgaactatataataaaccgctatacgaagtaaatgccatcataacactaatttgtaaagacgaaacaaaatattttcgttgtgaagaaaaaaatggaaatacttcttggaatgatactgttacgtgtcctaatgcggaatgtcaatctcttcaattagatcacggatcgtgtcaaccagttaaagaaaaatactcatttggggaacatataactatcaactgtgatgttggatatgaggttattggtgcttcgtacataacttgtacagctaattcttggaatgttattccatcatgtcaacaaaaatgtgatataccgtctctatctaatggattaatttccggatctacattttctatcggtggcgttatacatcttagttgtaaaagtggttttatactaacgggatctccatcatccacatgtatcgacggtaaatggaatcccgtactcccaatatgtatacgatctaacgaagaatttgatccagtggaggatggtcccgatgatgagacagatctgagcaaactctcaaaagacgttgtacaatatgaacaagaaatagaatcgttagaagcaacttatcatataatcatagtagcgttgacaattatgggcgtcatatttttaatctccgttatagtattagtttgttcctgtaacaaaaataatgaccaatataagttccataaattgttgctgtgaatataaatccgttaaaataataaataattaataacgaacaagtatcaaaagattaaagaattatagctagaattaattgagatgtcttcttcagtggatgttgatatctacgatgctgccagagtatttttacttaggcactattataacaagagatttattgtgtatggaagaagtaaccatattacataatatatacaggctatttacaagatgcgccgtaccgttcgatgatatagtacgtactatgccaaatgaatcacgtgtttaacaatgggtgatagatacacttaatggcataatgatgaatgaacacaatgttgctgtgtaggtaccggactactgttcatggaaatgtttttcgattataataaaaataattccaaaaatagcatcatcaactaatgtatgacataattaatagcgtatccataattctagctaatgagagatatagaagcgcgtttaacgacaatggaatatacatccgtagaactatgattgacaagttgtacggatacgcatctctaactactattggcacgatcgctggagg----tgtttgttattatctgttgatgcatctagttagtttgtataaataattatttcaatatactagttaaaattttaagattttaaatgtataaaaactaataacgtttttatttgtaataggtgcaatagcattctattcgaataatgagtatactccgtttaataaacttagtgtaaaac--------------tatatatagatggagtagataatatagaaaattcatatactgataataatgaattagtgttaatttttaaagagtacacagtttctattattacagagtcatacgacgtcggatttgatttcatagatatagatgttataaacgactataaaattattgatatgtatactattgactcgtctactatttaatgcaaaggacacacatgtagaatatctaccaaattatcatgccattatgataaacacccttatattcacaaatatgagggtgataagcgacaatattctattactacaaagggaaaatgctataaaggaataaaatatgaaataagtacaatgaacg-----ataatattctattgagacaacatactcttaaaattggatctactaatatattcgatagttatggacatagtaatacatattattcaaaatatggtctttaaaaatttaaaatatattatcacttcaacgacaatagtcaaataacagccaatatgagatctgtaatgctaacagttttgctaattaatagcataaatgctacgataactagctataaattcgaatccgtcaattttgattccaaaattgaatggactggcgatggtctatacaatatatcccttaaaaattatgggataaagacgtggcaaacaatgtatacaaatgtaccagaaggaacatacgacatatccggatttccaaagaatgatttcgtatctttctgggttaaatttgaacaaggtgactataaagtggaagagtattgtacaggactatgcatcgaagtaaaaatcggaccaccaactgtaacattgactgaatacgacgaccatatcaatttgtacatcgagcatccgtatgccactagaggtagcaagaagattcctatttacaaacgtaatgacatgtgtgatatctacttgttgtatacggctaacttcacatttggagattctgaagaaccagtaacatataatattgatgactacgattgtacgtctacaggttgcagcatagactttgccacaacagaaaaagtgtgcgtgacggcgcagggagccacagaaggatttctagaaaaaattactccatggagttcggaagtatgtctgacacctaagaagaatgtatttacatgcgctattagatccaaggaagatgtatccaatttcaaggacaaaatgaccagagttatcaagagaaaatttaataaacagtctcaaaattatatgaccaaatttctcggtactacggctaatgatgttactaccgtgattagcatgctagattaaatattttgggcaaatctaaatattttttataaaaattaaaaaatcactttcgttatcgataactcgagaacatgggttacatatcaacatattaatgttggtggcattgtctaaaacagtcacgatatctcttaaatgctacagaaaggtaggattttataatctttatggatctaatgatagcgagcaggaaaattattctcctgtatctgttaaaactacgattatctattaaagacagagatactaaatatagacaataacataccatggaaaaatattacagattttattaaactcttttatagagaaatgtaataattgctcaaataatactatatacaatatcactataaagtcttggactaattatactttggtaaatgttacaactgacaatagtgtctacttaaatgtatctagtgatatcgtgatcaataaaacaggaaatattactacattcattaataatacagttaatggtaatttatcgattagtcttaatgatacactaagtatatacacagaatcagaacctgtgtttatagtggatccattcattactcttgataaattgtacaactgttcgttctccaaaccaatcaattatgtaaatatctttaatacagagtt-----------------------------------------------------------------taatactaatactaatactaa------------------------------------------tactactacttgtaagaatgagactgactacacaccaatggacatttcttatgttattaatgacaatataacattcattagtaatatcacatcaagtacaaaatatatcaactcatgt---gtaaattc------gtcactgagtttacagatagcggttgtcagaataccagtattgtttaataaaacaatggaacaattaggtattactccaggatctgatttggaagcgtatttcatgtgtaagttacagg-atctaattgtgacgtgagtattctcttgaacaaggcatcaaaaaatgtaatggatagacaattatcaaaaactccaacgagataaaagagatccactgagatgactggaaatcacttctgtctacat---------------------------------------------------------------------------------------------------------------------------------------------------------------------------------------------------------------------------------------------------------------------------------------------------------------------------------------------------------------------------------------------------------------------------------------------------------------------------------------------------------------------------------------------------------------------------------------------------------------------------------------------------aagaatcaagctaggctggaaactatttacgaaactatcaaaatgcagggtacaacaaacaataatgacggaagtaaacgaacgtctccaatatatgataacgttggcaatactaaggattcattgacatatgtaaatattaataaagtatatatgagatacacgttttgatagtcatcctaatcgtatcggagtacggagatcatcaagttcatcatccgatattattgtaaccacaatgcattggcatcaaaagaagatagatgaactgacatatagcgaatataaggagatccaacactattaggaga--aagccaggtcatatggaagatgttcaagctgttaatatcaatctcgataaacgtgaacaggctgtcggagccacagtttcgagacgaggagatttagaaatgttgggattattgcatgatagaatggttcagtggcaaacttccatggaaaaacaaaagtagtat---agcaatacaacagaaaagagaatataaaaaatttatagctactttctttgaggactgttttccggaaggaaataaacctttggaattagtatacacgttagattattctcaaactcctaattatgaaagactacgtagactagactgtttatacaagattgaaattatattc-ttttttatagagcgt-gtaatgttacggatatctaataatattagactatctctgacactacacgaccaaatcgattactatggatatcttcagggaaatcgcatcttctacgaaaggagagaatgtattcatttctccagcgacaatctcgtcagtattgacaatactgtattatggagctaatggatccactgctgaacagttatcaaaatatgtagaaaaggaggagaccatggataaagttagcgctcagaatatctcattcaaatccatgaataaagtatatgggcgatattctgccgtgtttaaaaattcctttttgggaaaaattggcgataatttccaaactgttgacttcactgattgtcgcactatagatgctatcaataagtgtgttgatgtctttactgaggggaaaatcaatccactattgactgaacaattgtctcccaatacctgtctcctagcaattagtgccgtatactttaaagcaaaatggttgataccattcaaaaaggaatttaccagtgattatccattttacgtatcaccaacggaaatggtagacgtaagtatgatgtctatgtatggtgagtcatttaattacgcatctgtaaaagaatcattcggtaacttttcaatcatagaactgccatatgttggaaatactagtatgatggtcattcttccagacaagattgatggattagaatccataaaacaaaatctaacagatacaaattttaagaaatggtgtaactctctggaagctacgtttatcgatgtacacattcccaagtttaaggtaacaggttcgtataatctggtggatactctagtaaagttgggactgacagatgtgttctattcaactggcgattatagcaatatgtgtaattcagatgtgagtgttgacgctatgattcacaaaacgtatatagatgtcaatgaagagtacacagaagcagctgcagcaacttctgtactagtggcagactgtgcatcaacagttacaaatgagttctgtgcagatcatccgttcatctatgtgattaggcatgtcgatggcaaaattcttttcgttggtagatattgctctccaacaactaattaagcatattcttaatattagaatattatatagttaaga-ttttttttaaaaaatagaaaaaacatgtggtattagtgcaggtcgttattcttcccattgcaattggtaagatgacggccaactttagtacccacgtcttttcaccacagcactgtggatgtgacagactgaccagtattgatgacgtcagacaatgtttgactgaatatatttattggtcgtcctatgcataccgcaacaggcaatgcgctggacagttgtattccacactcctctcttttagagatgatgcggaatcagtgttcatcgatgttcgcgagctggtgaaaaatatgccgtgggatgatgtcaaagattgtgtagaaatcatccgttgttatataccggatgagcaaaaaaccatcagagagatttcggccatcatcggactttgtgcatatgctgctacttactggggaggcgaagaccatcccactagtaacagtctgaacgcattgtttgtgatgcttaaaatgctcaattacgtggattataacatcatattccggcgtatgaattgacat---------ttctccctttcccagaaataaacttttttacccactataaaataaaagagtatactacctattatatttcttcctatattttttattcttcattagttacgacttttaacacacctaaatgtgtcgacaaagggcaatagtttgcgtcattcatggagttagaaaacgagccagtaatcttaccatgtcctcaaataaatactctatcgtttggatataatatattagatattttatgggaaaacgagaagcggataatgatagaattataccaatagataattgtaacaatatgctaattctgaacccgacacaatcagactctggtatttatgtgtgcattaccaagaa-cgagacctacagtgatatgatgtcgttaaatttgac-aattgtgtctgtctcagaatcaaatatagatcttatttagtatccacaaatagtaaatgagagatctactggtgaa---atgtgtcccag---taatgcatttattgctagtaacataaacacagatattatatggagcggacatcaacgccttagaaataagagacttaaacaacggacacctggaattattaccatagaagatgttagaaaaatgatgctggttattacac------------atgtgtttta----------atat------------------------------atatatatatatatatgggagtaaagcatataacgtaaccagaattgtaaaattagaggtatgggataaaataataccttctactatgcaattaccaaaaggccttgtaacttcactaggtagtaatttgactattgcgtgtaaagtatcgttgagacctcccacaacggatgcagatgtcttttggataagtaatggtatgtattacgaagaagacaatgaggacggagacggtagaataagtatagcaaataaaatctatacgaccgataagagacgtgttattacattgtgattaaacattaatcctgtcaaggaaaaagatgctaca---------------gcgtttactattcctagcatcagcaaaacagttactattagtataatgtgattgtatgttgttacatttccatgtcaaatagagtttataaaaattttttatacattatcttccaacaagcaattgacgaacgtattactatgattaactcccacgatactatgcatattattaatcattaacttgcaaactatacctagtgctattttgacatacttgtgttcttgtgtaattgcggtatctatattattaaagtacgtaaatctagctatagttttattatttaattttagataatataccatctccttatttttaaaaattaccacatcctttattaaatcatggatgggaatttctatgtcatcgttagtatattgtgaacaacaagagcagatatctataggaaagggtggaatgcgatacattgatctatgtagttttaaaacacacgagaactttgaagaatttatataaattattccatcgatacatccttctatgttaatatgtatatatccaggaattcttttatgaatatcaggaaatgtataaactaaaacattgcccggatacggtgcttctattggcattatatccgttcttaacttgcaaaatgtaaccaatacctttgcatggcttgttttgttcggtaacgttagtttaaacttgacgaatggattaattacaatagcatgatctgcgcatctattaagtttttttactttaacgcccttgtatgtttttacagagactttatctaaatttctagtgcttgtatgtgttataaatataactggatatagaactgaatcacctaccttagatacccaattacattttatcagatccagataataaacaaattttgtcgccctaactaattctatattgttatatattttacaattggttatgatatcatgtaataacttggaatctaacgcgcatcgtcgtacgtttacacaattgtgatttagtatagtatatctacacatatatttttccgcgctatagtattctggactagcgataaaactatcgttatatctgtcttcgatgaactcatcaagatattgctctctgtcatattcatacacctgcataaactttctagacattgtacaatatgtgttattttaggatcatatttacatatttacggtatatcaaagatgttagatatagttaataggacacatataataatgaatatt-aaacactagtatagcagaagtttatactcacaaaacatcataaaatgagtcgtcgtctgatttatgttttaaatatcaaccgcaaatcaactcataaaatacaagagaatgaaatatatacatattttagttattgcaatatagaccatacttctacagaacttgattttgtagttaaaaactatgatctaaacagacgacagcctgtaactgggtataccgcactacactgctatttgtataataattactttacaaacgatgtactgaaggtattattaaatcatggagtggatgtaacgataaaacccagtagcggacatatgcctatttatatattgcttactagatgttgcaatatttcacacaatgtagtgatagatatgataaacaaagataaaacccacttatcgcataaagactattccaacctactactagagtatataaaatctcgttacatgctattgaaggaagaggatatcgatgagaacatagtatcaactttattagataagggaatcgatcctaactttaaacaagacggatatacagcattacattattattatttgtgtcttgcacacgtttataaaccaggcgagtgtagaaaaccgataacgataaaaaaggccaagcgaattatttctttgtttatacaacatggagctaatctaaacgcgttagataattgtggtaatacaccattccatttgtatcttagtattgaaatgtgtaataatatccatatgactaaaatgctgttgacttttaatccgaatttcgaaatatgtaataatcatggattaacgcctatactatgttatataacttccgactacatacaacacgatattcttgtcatgttgatacatcactatgaaacaaatgttggagaaatgcctatagatgagcgtcgtatgatcgtattcgagtttatcaaaacatattctacacgtccgttagattcgataacttatttgatgaataggtttaaaaatatagatattcatacccgctatgaaggaaagacattattacacatagcatgtgaatataataatacacacgtaatagattatcttatacgtattaacggagatataaatgcgttaaccgacaataacaaacacgctatccaactcattatagataacaaagaaaattcccagtataccatcgattgtttattgtatatacttagatatattgtagataagaatgtgataagatcgttggtggatcaacttccatatctacctatcttcgatataaaatcatttgagaaattcatatcatactgtatacttttagatgacacattttacgatagacacgttcagaatcgcgattctaaaacttatcgatacacgttttcaaaatacatatcattcgataaatacgatagtataataactaaatgctatgaagaaacaatattgctcaaactatccactgttctagacacaacactatattctgttttaagatgtcataattcgagaaagttaaaaagatacctcagcgtgttaaaaaaatataataatgataagtccttcaaaatatattctaatattatgaatgagagataccttaatgtctattataaagatatgtatgtgtcaaaagtatacgataaactatttcctgttttcacagataaaaaatgtctactaacattactaccttcagaaattatatatgaaatattatacatgttaacaatttacgatctttataatatatcgtatccacctaccaaagtatagttgtatttgtaa-tttttctcatacgatgtgtgtaaaaactgatattataaattatcttagtgtcgtatgatgaagatgacgatgaaaatgatggtacatatata---ttttgtatcattattgttattgctattccacagttacgccatagacattgaaaatgaaatcacagatttcttcaataaaatgaaagatactctaccagctaaagactctaaatggttgaatccaacatgtatatttggaggcacaatgaataatatggctgctataggagagccattcagtgcaaagtgtcctcctattgaagacagtcttttatcgcgtagatatataaataaagacaacgtagttaactgggagaaaataggaaaaactagacgacctcttaatagacgtgttaaaaacggtgacttatggatagccaactatacatctaacgacagtcatcgtatgtatttgtgtacagtgattacaaagaatggcgactgtattcaaggtatagttagatcccatgtacggaaaccttcttcatgcattccagaaatctatgaactaggtactcatgataagtatggaatagacttatactgtggaattatttacgcaaaacattataataatataacttggtataaagataataaggaaattaatatcgatgatattaagtattcacaaacgggaaaggaattaattattcataatccagcattagaagatagcggaagatatgactgttatgttcattacgacgacgttagaatcaagaatgatatcgtagtatcaagatgtaaaatacttacggttataccgtcacaagaccacaggtttaaactaatactagattcgaaaatcaacgtaattataggagaacctgccaatataacatgcactgctgtatcaacgtcattattgttcgatgatgtactgattgaatgggaaaatccatccggatggcttataggattcgattttgatgtatactctgttttaactagtagaggcggtattactgaggcgaccttgtattttaaaaatgttactgaagaatatataggtaatacatataaatgtcgtggacacaactattattttgaaaaaacccttacaactacagtagtattggagtaaatacacaatgcatttttatatacattactgaattattattattaattatatcgtatttgtgctatagaatggatgaagatacgaaactatctaggtatttgtatctcaccgatagagaacatataaatgtagactctattaaacagttgtgtaaaatatcaaatcctaattcatgttatagatgtggatgtacggctttacatgagtacttttataattatagatcagtcaacggaaaatacaagtatagatacaacggttactatcaatattattcatttagcgattatgaaaattataatgaatattattatgatgattatgatagaactggtatgaatagcgagagtgagagtgataatatatcaatcaaaacagaatatgagaatgaatacgaattctatgatgaaacacaagatcaaagtacacaactagtaggttacgacattaaactcaaaaccaatgaggatgattttgtggatgaattctatggctatgatagatcagtgggtgtccatgattatatagataaatcaattaataaagtagtatatggaagagagtcttacgtaagatggcgggatatatggcaagaacataatgatggtgtatacagtataggaaaggagtgcatagataatatatacgaagacagacatacagtagacgaattctacaagatagacagcgtatcaaatgtaaatgacgcggaacacatatctcagataactaatgatgtatctacacaaacatgggaaaagaaatcagagttagatagatacatggaaatgtatcctcgtcatagatatagtaagcattctatctttaagggattttctgacaaagttagaaaaaatgatttagacatgaatgtggtaaaagaattactttctaacggcgcatctctaacaatcaaggatagcagtaataaggatccaattgctgtttattttagaagaacgataatgaatttagaaatgattgatatcattaacaaacatacaactatctatgaacgccggtatatagtacactcctatctaaaaaattatagaaattttgattatccatttttcaggaagttagttttgactaataaacattgtctcgataattattataatacaggtgaccgcagacatggaacgccgctacatatattggcgactaataaaaaattaataacacctaattacatgaagttattagtgtataacggaaatgatataaacgcacgcggcgaaaatacacaaatgcaaactccattacacaaatatttgtgtaaatttgtatatcataatattgaatatggtatccgatactataatgaaaagattatagacgcatttatagagttaggagccgatctaactattccaaatgatgatgaaatgataccagtaatttactgcatacacgtaaatgctgaatatggttataacaatattactaacataaggataatacgtaaactacttaatcttagcagacatgcgccacataatctatttagagatcgagtcatgcacgattatataagtaatacatatattgatatagagtgtttagatattattagatcactggatgggttcgatattaattgttactttgaaggacgtacacctcttcattgcgctatacagtataacttcactcatattgcggaatacttattagatcgaggagctgatatatcattaaagacaggcgatgaaaaatctgtattcgatttatcgttatgtagctacatacctcttaaatggactagttttttgattagtcgtctaccgcctaaaagtgtcatgagctcactgactaaccatataatagattatgttcttacagacaataaaaatattatttggcaaagtcaaatgattaataagtatgtgttgttacttgatccatccttttattctagattcagaaatgctattaaaagcaaattaaatcaatacgattatcgttgcttcaattacaatagatatcgtgttaataaaaagtatcgcaaagttttacatgacattgatatatatattaaggatgtacaagtattaaaatctattctcatcgccaataatgtaacactatacgacactattgtaaataatacatcagagtttcctgtacgtcgtctaaacaacaaacaattaattaatacagtaaattccaatatatatcatgatcttatcgaaaaagttattaaaaaatcattagagaaatgtactctaactaatgccgtcctcgagtatatgatcgcatctcgatctcaatcatcttatttaagtcgtattcctaatgagatattactcaaaatactatataacctcagcgtctacgatttacgcaaactatatgcaagatacatgctagagaatgagacagattatcatatagagtcaaggtcaatttctacgcagactgaataatgttatatacactacatatttttatgtcattataactacttgtaatattgaaatcgtaatttgatatatagtgaaaaatggattttgatgatattaaacataatagacgagtagtaagtaacattagcaatcttttagatgatgatatatattatgcgatgtaatcataactattggtgatggagaagaaattaaagcacataaaactatcttggctgctggatctaaatattttagaacactgtttacaacacctatgataataagagatctagtaactagagtaaaaatctacagatgatcaataaagattccgtcaaaaatattgtacagtacttatacaataggtatataagttctatgaatataatagatgtattaaaatgcgccaactatcttctaatcgattatctagtcactgactgcgaatcctatattaaagattatactaatcatgatacctgcatatgtatgtaccataggttaatgagatggttcatattccaatagtcaaatatattaaacgtatgctgatgagtaatatatcaacattgataactacggacgcatttaaaa-aacagtatttgaaatattatttgatattctttctactaacgacaatgtatatttatacagagaaggctataaagtaacgatactattgaagtggctagaatacaactacatcacaaaagaacagcttttgtatatactgtcctgtatagatatacaaaatctagataagaagtatagactactactctattcaaataaaactataaatatgcatccctcatgtatacaatttctattagataata---aacagaatagaaacattata-ccccaaccagttatgtttagcgtgtc---atgatactaagtataatgtatgtaacccgtgcatattagtatataacattaatactatggaatatagtgttatttccaccattcctaatcacataattaattacacatccgcgattgtagataatgaaataataatagctggaggatataactttaataatccatcgttaaacaaggtatataaaataaacattgagaacaaaatacatgtcgaactcccacccatgataatgaatagatgtcgtttttctttggctgtaatcgataacacaatttatgctataggtggtcaaaaactgaagtttaacattatttatttatg--atatatattatatatcggtatcgttattgtttggtctataccatggatatctttaaagaactaatcttaaaataccctgatgaaaatgttttgatttctccagtttccattttatctactttatctattctgaatcatggagcagctggttctacagctgaacaactatcaaaatatatagagaatgtgaatgaaaatacacccgatgataagaaggatgacaataatgacatggacgtagatgttccgtattgtgcgacactagctattgcaaataaaatatactgtagcgatagtatcgagttccacgcctccttcctacaaaaaataaaagatgattttcaaactgtaaactttaataatgctaaccaaacaaaggaactaatcaatgaatgggttaagacgatgacaaatggtaaaattaattccttattgactagtccactgcccattaatactcgcatgacagttgttagcgccgtccattttaaagcaatgtggaaatatccattttctaaacatcttacatatacagacaagttttatatttctaaaaatatagttaccagcgttgatatgatggtgagcactgaaaacgacttacaatatgtacatattaatgaattatttggaggattctctattatcgatattccatacgagggaaactctagtatggtaattatactaccagacgacatagaaggtttatataacatagaaaaacacataactgaagaaaattttaaaaaatggtgtggtaagttatacactaaaagtatagacttgtatatgccaaagtttaaactgaaaatgacagaatcgtataatctggtacctattctagaaaatttaggacttactaatatattcggatattatgcagattttagcaagatgtgtaatgaaactatcactgtagaaaaatttctacacaagacgtttatagatgttaatgaggagtatacagaagcatcggctattacaggagtatttatgactaacttttcgatggtatatcgtacgaaggtctacataaaccatccattcatatacatgattaaagacaacacaggacgtatactctttatagggaaatactgttatccacaataaatataaacaaatagactttttatctcatgtctaagaattacaaagtaatatagttagtataactaaagttaatactacattaaaactt-aaaaaaataataatatcactattacaattaataagtataaactataaactaaaaattaaacaatatcgttattatataagtaataccaaaatgatgatatacgatt--aatagcctgtcttatattcgtgactttatccattgctagtcactttacattcccgttattcctcccattacggaagataaatcgtttaatagtgtagaggtattagtttccttgtttagagatgatcaaaaagactatacggtaacttctcagttcaataactacacatcgacaccaacgactggactataaatgtactatccgatggtctggatataccattgactaatataacttattggtcacggtttactataggtcg--tgtattgttcaaatcagagtctgaggatattttccaaaagaacatgagtattctaggtgtctctattgaatgtaagaagccgtcggtattacttactttttgaccgtgtgtaaaatgactcgagtatttgacttccagatatggattattatcgaggagactgtctagaagtcgtttatataacaatgacttataaaaatactaaaactgaagagactgattacgcatacctctctaatgtgcggattcctgaatactatcgattgatgagtaatggggttgatggttgattattgattagttttccttattctttttattcacataaaagaatattttttataaacatgaaaccactgtctaaatgtaattatgatcttgatttatagatgaaaatcagctgctttagatgattttggttagtatgtataatat--aaaaaaataaatataacttattttaagattaagtgctattgtacttaattttttgttctataaactgaatatatagctacaattattgacgggtttatttatgaccggcaaccatgaatttacagagattatctctggctatatatcttactgtgacatggtcgtggtgttatgaaacatgtatgagaaaaactgcgttgtttcatgacaatcaattggggcatgcggaagacaatcaagatagtgtagcgtcgctaccgtacaagtatctacaagtagtcaataaaagagaacgtagtagattgctggctacgtttaattggacaagtatagctgagggtgttaaaaatgatttcattagaatatgtgatatcaacggaacatatctatataattatactattgctgttagtatgattattgattccatggaagaactaccaacaattacaacatatgaaccgtctacctataattatactttcgataatagcactgttagtactactgaagaactaaaagtgactccatcaccaactacatacgcgactgtaacaactcctcttccaacatcatcagttccatatgatcaacgatctaataacaatgtaagtactatatctattcagatactgagtaaaatattgggagtcaatgaaacagaattaactaattatcttattacgcataaaaatgccacggttgacaataacacattgtatggtaatataggatttttggaaataaataattgctacaatatttctgtatcaaatgctagttttagaataacattagtaaacaatacttctgaagaaattgttataatgctaacagggactagttcatccgacaccttcatatcttccaccaatatcactgaatgtttgaaaacattaatcaataatacgtcgaatattagtgatgtaagtataacacaaaatatgaatgtaacatctaattgtgataaatgttcaatgaatttgatgacatccgttatccctgccgttaaagaatttaacaatacgttgaaaaaaattggtgtaaaagatgataaaaacaatacagtatataactattataattgtaaactaactacaaattctacatgtgacgagttaatcaatttagatgaagtcattaacaatataactttgacaaatattataagtagtagtgtttctacaaccaacagcagaaaaagacgagatctgaatggtgagtttgaattttctacatccgaggaattagattgtctttacaaatcatatggtgtaagtgatgatgtaagtcattgtttttcattacctagacgtagacgatctgacgacaaacaggagtacacagaaatgaaattactcgaccacgcgaaaaaagatttaagaatagacagtgttattcctagaggtacaactcatttccaagtaggtgcatctggagcaagtggtggtgttgtaggtgatagttccccatttcaaaatgttaaatcacgggccagtctattggcagaaaaaataatgcctagagtacccactactgctaccgaagagcagctatatgcaactataaatagacaaacaaagttgcctgcaggtgttaaaagtactccgtttacagaggcgcttgtgtctacgataaaccaaaagctttctagtgttaaagaggtaacttatgcttcgctcaatctgccaggatcaagtggttatgttcatagaccatctgattctgttatttacagcactataagacggacacgtttacctagtgataccgatagtgattttgaggatatacaaactgttgttaaggaatataatgaaagatatggtagacgagttagtagaacacagtcatcaagtagtgattttgaagatatagatgaggtggttgcagaatatagacaaaaatatggtggagctagccgtggtagaacatcgtcatcaagtagtagtgattttgaagatatagatgaggtggttgcagaatatagacaaaaatatggcaacgctatgacaaaaggacgtggttcttctaaaccggatccgttatatagtactgttaagaaaacacctaaaagtatagcatctggagtagacatagtttcaaaacaaacagactattctttattacccggcgttaatactggcagttctatcgtaacacctctcaccagaagaggagctactagacgacctaaacgcccatctacacctccacgcgaagatctaccaccgcttcctctaaatcctccgtatcgacaactttctcgtggtggtgatcattctctacaacaagttcctcaacgtgattattctccaccacatagacctcctccaccacttcctcctaaaccagttccagctattccacc---tagagatagtcaaccaaataataaaggatttagtaagtttgtatctcctagacggtgtagaagatcaacctctggagtcgtatgtggtatgatacaatcaagaccaaacgatgatacatattcacttcttcaactaccaaaaattgaaccagaatatgcggaggtaggtaatggcttacccaagaacaatgttcctgtgataggcaataaacatagtaaaaaatatacatcgtcgatgtcaaaaatatcaacaaaatttgataaatctatggcatttggaacagcaatgttactaactggtcaacaggctattaaccaacaggatagatcaactgcgttgattaaaaaagatcaaatgagcaaggacgaaaaaatattcgaagcagttacaatgactctatcaactataggttcaacgttgacaactgcaggtatgatagctccaccactaatgattgctggaataggtatatcgcttatatcaggtataatagatacggcaaaagatatatattacctattttcaggacaggagaagccagtagatccagttattaagttttttaacacatacgctggattagtatccgatagtagtaaaatgggtgtaaggaaatgtttgacgcctggagaagacacacttatttacatcgcatacaaaaacgattccagttttaaacaaaatacggaggcaatggctttatatttcttagatgttatcaactcagagatcctatatctaaacacatcaaatttagttttagagtatcatctaaaggtggcttgtcccataggaacattaagatctgtagatgtggacataactgcgtatacaatattatatgatacagcggataatattaaaaaatacaagtttatcagaatggcaacgctactatccaaacatccagttattagattgacatgtggtttagcagcaacattggtaattaaaccgtacgaggtacccatcagtgatatgcaactactaaaaatggcaacgcctggtgaaccagaatccactaaatctataccatctgatgtctgtgataggtatcctctaaagaaattctatcttttggctggtggttgtccatatgatacatctcaaacttttattgtacatactacttgcagtattttactaagaacagctacatgggatcagtttagaaacagatgggtgttacaaaatccatttaggcaagaagggacatataagcaactgtttacctttagcaaatacgattttaacgacaccataatagatcctaatggtgtggcgggtcatgctagcttttgtaccaatagaagcagcaaccaatgtttctggtcagaacctatgatattggaagatgtatcatcgtgtagttctagaactagaaaaatatacgtaaaactgggaatatttaatactgaagggtttaatagttttgtactaaactgtccaactgggtctacgccaacatacatcaaagataaaaatacggacagtaacaatgttatcatagagctacctgtaggtgattacggcactgccaaattgtattcggtaacaaaaccatcgagaatagctgtattctgcacacataactatgataaacgattcaaatcagatattatagttctaatatttaatagtatcagtggtattccattttcgagcatatacacaggaagtgtgaacggtagaaatagactgttcaccacattgtctaaaggaatgccatatagatcaatgtattgcgataacagacgaccaggttgttattatgcaggaataccatttaatgaaaatagtgtagaatcagatctgcattatggaccagaaataatgcttaaggaaacatatgacacaaacagtattgatccacaagttataacaaagtcaaaaacacactttcctactccaataagtgtaaaatttacggttgacaatttaggaaatgggtataacaaacccgaaaatttttggaaagacgctaaaagtaagaaaaggacatatagcgcaatgacaataaaaatcctaccatgtacagtgagaaataaaaatgtagactttggatataactatggacatattatttctaatatggtttatgcacaatctactagtcaggattatggagatggtaccaactatacatttaaatctgtaaatagatccgatcatgagtgtgaatctattttagatttgaaggctaaggaagtaactgtgatgtgtcccgcgtttagtataccaagaaatatatcagcgtatgaaggtctatgctttagtgtcactacatctaaagatcattgtgcctcaaataaggaatggttaaaatcttatggttatgggaatacagatgctactaaacaacgtgtctgttttcatcattggaattatgtcacaacgtcgttggattattactgttcatacgaagatatttggaaaagcgactggcctgactatgatccatgtaagtcatatatttatatagagtatagagacatatggatagaatctaaagtgttgcagcaacctccttatacattcgaattcacacatgacgattctaatgaatacgtgaataaagaaattagtaacaaattgaatgatctgtacaatgaatacaagaacattatggaatatagcgacggatcattgcctgcttctataaacagattagcaaaatcattaacttcagagggtagagaaatagcaagtgttaatatagatggtaatctgttagatattgcatatcaagcagataaggaaaagatggctgatatacagaacaaaataaatgacatcacaagagatttattcattcacactttatcaaacaaagatataaaagacattatagaatccgaagaaggtaagagatgttgtataatagatgttaagaacaatcgtgttaaaaagtactatcctattgataattatctatgtggtactttagatgattatatatacacttctgtagaatataacaaatcctatgtgttaataaacgacacttacatgagctatgactatcttgaatcatcaggtgtagttgttttatcatgttatgaaatgactataatctccttggatacaaaagacgccaaagatgctatagaagatgagatagtagcaagtgctgtagccgaagcattgaatgacatgtttaaggaatttgataaaaacgtaagtgttattataataaaagaagaagataattatctaaacagttctccgaatatataccatataatatacatcataggcggcactattctgatactgttagtcattattttaatattggtaatttatatagcatgcaataaatacagaaccaggaaatataaaataatgaaagatgatactatgagcattaaatctgagcatcataatagtcttgaaacagtatctatggaaattatggataatcggtactaataaaaaatagtttaactctttttagaaccagtttggtactggaatttcagttcattcgttgagaatattgatga-ttttttttaagatgatatttactttttatatgcttgcattacagaataatattcacaggtattattaaaatgagtatcggagctacattaccatatcatcatccatgctcatgtgaatggaaaatccatccattatataattaatgatacgtgcatgtttgatatattctttaaatggaacagacatcacagactgagatacgcaaagaatcctacattcctaaactttgtatctgacataagaacagtgagaggatcgactccatagtggacaacattaatacaaacgataacttgatttcaaaattatcaatggagatacaacgtgaaatactttattactccatt-aaataatgtatcacttacgataatgtctctataaacgaccggtttatcattaattaatacaatgtctaaattccatagcatattacaaaatcaccgtctaagatgat-aaaaacacgtttattttatatgtcaaccattact-aaaaaatatattgttctg-tttttgttttct-------ttttcttacacacatcgctaattatgaaaaagtaaatgatgaaatgtatgagatggtgagatggacgagattgtgaacattgttcgtgatagtatgtggtttatacctaacgtatttatggacaacggtgagaatgacggccacgtttctgtcaacaatgtctgtcatatgtatttcgcgttctttgatgttgatacatcgtctcatctgtttaagctagttattaaacactgcgatctgaataaacaactaaaatgtggtatgtctccactacattgctatgtgatgaatacacgatttaagccatctgtattaaagatattgttacacaacggtgtgaataactttgataataaggataacaaaggacatattcctctacaccactatctgatttattcactatcaatcgataacaaggtctttgatatactaactgaccccattgatgactttagtaaatcatccgatctattgctgtgttatcttagatataaattcaatgggagattaaactactacgttctgtacaaattattgactaaaggatctgaccctaattgcgtcgacgaggatggactcacttctcttcattactactgtaaacacatatccgcattccacgaaagtaattattacaagtcaaagagttacactaagatgcgagctgagaagcgattcatctatacgataataaatcatggggcaaacattaacgcggttacgaaaatcggaaatacgccgttacacacttaccttcaacagtataccaaacatagtcctcgtgtggtgtatgctcttttatctcgaggagccgatacgagaatacgtaataattttgattgtacacccatcatggaatacataaagaacgattgtgtaacaggtcatattctcataatgttactcaattggcacgaacaaaaatacgggaaattacaaaaggaagaaggacaccatttactttatctattcataaaacataatcaaggatacggaagtcacgctttcaatatattacggtatctactagataggttcgacattcagaaagacgaatattataataccatgactcctcttcatacagccttccagaattgtaacaacaatgttgcctcataccttgtatacatcggatacgacatcaaccttcctactaaagacgataagacagtattcgacttggtgtttgaaaacagaaacatcttattcaatgcgggtgttattcacaacatcatccaccacagactgaaagtatctctacctatgattaaatcgttgttctataagatgttagaattctctccctacgacgattactacgtaaagaagataatagcctactgcatattaagggacgagtcattcacggaactacatagtaaattctgtttaaacgaggactataaaagtgtatttatgaaaaatatatcattcgataagatagattccatcatcaaaaaatgcaactgggacataagtcgcctcaaagatattcaaatctctgacaccaacctgtatactgtattaagaacagaagacatccggtatcgtacctatcttaaagccatacatttagatagtcacatttcatttcccatgtacgacgatcttatagaacagtgtcatctatcgatggagcgtaaaagtaaactcgtcgacaaagtactcaataaattaaagtctaccatcgatggtcaatctagactatcgtatttgcctccagaaattatacgcaacatcataaccaagctaagcgactatcatctaaacagtatgttgtacggaaagaaccattacaaatattatacatgataggaagaaaatatttaaaaaatatctatatgattggagaagtaggaaacaggaacacggtgattactacattattaaatcatgaagtccgtattatacttgtatatattgtttctctcatgtataataataataataaacggaagagatgcagcaccgtatacaccacccaatggaaagtgtaaagacaccgaatacaaacgccataatctgtgttgtttatcgtgtcctccgggaacatacgcttccagattatgtgatagcaaaactaacacacaatgtacaccgtgtggttcgggtacctttacatctcgcaataatcatttacccgcttgtctaagttgtaacggaagatgcaatagtaatcaggtagagacgcgatcgtgtaacacgactcacaatagaatctgtgaatgctctcccggatattattgtcttcttaaaggatcatccggatgcaaggcatgtgtttcccaaacaaaatgtggaataggatacggagtatccggacacacgtctgttggagacgtcatctgttctccgtgtggtttcggaacatattctcacaccgtctcttccgcagataaatgcgaacccgtacccaacaatacatttaactatatcgatgtggaaattacactgtatccagttaacgacacatcgtgtactcggacgaccactaccggtctcagcgaatccatcttaacgtcggaactaactattactatgaatcatacagattgcaatcccgtatttcgtgaggaatacttctctgtccttaataaggtagcaacttcaggattttttacaggagaaaatagatatcaaaatatttcaaaggtgtgtactttaaattttgagattaaatgtaataacaaaggttcttccttcaaacagctaacgaaagcaaagaatgatgacggtatgatgtcgcattcggagacggtaactctagcgggtgactgtctatctagcgtcgacatctatatactatatagtaataccaatgctcaagactacgaaactgatacaatctcttatcgtgtgggtaatgttctcgatgatgatagccatatgcccggtagttgcaatatacataaaccgatcactaattccaaacccacccgctttttatagtaagtttttcacccataaatagtaaatacaataattaatttctcgtaaaagtagaaaatatattctaatttattgcacggtaaggaagtagaatcataaagaacagtactcaatcaatagcaatcatgaaacaatatatcgtcctggcatgcatgtgcctggcggcagctgctatgcctgccagtcttcagcaatcctcatcctcgtgtactgaagaagaaaacaaacattatatgggaatcgatgttattatcaaagtcacaaagcaagaccaaacaccaaccaatgataagatttgccaatccgtaacggaaattacagagtccgagtcagatcccgaggtggaatcagaagatgattccacatcagtcgaggatgtagatcctcctaccacttattactccattattggcggaggtctgagaatgaactttggattcaccaaatgtcctcagattaaatccatctcagaatccgctaatggaaacgcagtgaatgctagattgtccagtgtgcccccaggacaaggtaaggactctcccgctatcactcgtgcagaagctctggctatgatcaaagactgtgagctgtctatcgacattagatgtagcgaagaagagaaagacagcgacatccagacccatccagtactcgagtctaacatctctcataagaaagtgagttacgaagatatcatcggttcaacgatcgttgatacaaaatgcgtcaagaatctagagtttagtgttcgtatcggagacatgtgcaaggaatcgtctgatcttgaggtcaaggatggatttaagtatgtcgacggatcggtatctgaaggtgtaaccgatgatacttcactcatcgattcaacaaaactcaaatcgtgtgtctgaataaataactctattcatccgagattcgggtaagtagggttaatcgaacgatttagtcacactacgaattaaaaaagtgtacctgacactatactccggtttacaaaacaaaaatgttcttaactacattaacaaaaagttatctctcgcgacttcttctttttctgtctcagtagtgtg-tacgatatgatcactgttcatattcctattctctcttcgatggtctcacaaaaaagttttaca---------------------------------------------------------------------------------------------------------------------------------------------------------------aaaatatttttattctctttctctcttcgatggtctcacaaaaaatattaaacctctttctgatggagtcgtaaaaagttttatctctttctctctt---------------------------------------------------------------------cgatggtctcac----------------------------------------------------------------------------------------------------------------------------------------------------------------------------------------------------------------------------------------------------------------------------------------------------------------------------------------------------------------------------------------------------------------------------------------------------------------------------------------------------aaaaatattaaacctctttctgatggagtcgtaaaaagttttatctctttctctcttcgatggtctcac-------------------------------------------------------------------------------------------------------------------------------------------------------------------------------------------------------------------------------------------------------------------------------------------------------------------------------------------------------------------------------------------------------------------------------------------------------------------------------------------------------------------------------------------------------------------------------------------------------------------------------------------------aaaaatatt---------------------------------------------------------------------------------------------------------------------------------------------------------------------------------------------------------------aaacctctttctgatggagtcactaaaatatttttattctcattctgatgcatcaactatttcttaaacaataacgttcaacaacatatactctcgagcttatcaacatcccctatgtcccaactaggttaccaaacaattgtatatcataaaataatgtttataatttacacgttaaaatcatataataaaacgtagatcgtataatattttttggtatataaatgatctagtaaaatccatgtaggggatactgttcacg-tttttttggtacaaaatttctcacaagtttttatacagacaaattcttgtccatatattttaaaacattgacttttgcactaagaaaaatatatagactaac---------------------------------------------------------------------tatctctt----------tctctcttcgatggtctcac-aaaaatattaaacctctttctgatggagtcgtaaaaagttttatctctttctctcttcgatggtctcacaa--------------------------------------------------------------------------------------------------------------------------------------------------------------------------------------------------------------------------------------------------------------------------------------aaatattaaacctctttctgatggtctctataaagcgattga-tttttttaccctctagagtttcctacagtcgtgggtcacacatttttttctagacac---------------------------"/>
[truncated: 8,453,306 more chars]
